# Supplementary material for: Genomic Comparison of Lactobacillus helveticus Strains Highlights Probiotic Potential
Source: Front Microbiol. 2019 Jun 26;10:1380. doi: 10.3389/fmicb.2019.01380 (PMC6606699; doi:10.3389/fmicb.2019.01380)
Supplement: DATA S1 — Dataset A. “Newly sequenced strains” worksheet. Genome properties and details regarding the six newly sequenced L. helveticus strains. Dataset B. “NCBI strains” worksheet. Genome properties and details regarding the 51 L. helveticus strains publicly available. [file Table_1.XLSX]

## Sheet: Newly sequenced strains
Genome properties and details regarding the six newly sequenced L. helveticus strains
L. helveticus strain	Accession NCBI	Genome size (Mb)	GC content (%)	No of scaffolds	Mean scaffold length (bp)		N50 (bp)		No of CDSs		Coding density (%)		Isolation source
UC1035	SCLV00000000	1.89	36.77	192	9843		15344		2055		84.95		Natural whey culture
UC1266	SCLU00000000	1.98	36.65	215	9196		15725		2138		84.64		Natural whey culture
UC1267	SCLT00000000	1.86	36.81	239	7788		12242		2020		86.19		Natural whey culture
UC1275	SCLS00000000	1.79	37.1	435	4116		5691		1970		83.06		Natural whey culture
UC1285	SCLR00000000	1.95	36.49	172	11335		20408		2183		84.09		Natural whey culture
UC3147	SCLQ00000000	1.94	36.51	207	9377		15826		2171		85.37		Natural whey culture

## Sheet: NCBI strains
Genome properties and details regarding the 51 L. helveticus strains publically available
Isolation groups	Isolation source	Country	#Organism/Name	Strain	Assembly	Size (Mb)	GC%	Scaffolds	Genes	Proteins	Release Date
Dairy product (fermented milk)	koumiss (traditional fermented beverage made from freshmare’s milk)	China (Xinjiang Uighur)	Lactobacillus helveticus	CAUH18	GCA_001308285.1	2.16058	36.8	1	2219	1837	2015-10-08
Dairy product (cheese)	cheese isolate	Switzerland	Lactobacillus helveticus DPC 4571	DPC 4571	GCA_000015385.1	2.08093	37.1	1	2125	1720	2007-11-15
Industrial dairy starter	sweet acidophilus milk	Canada	Lactobacillus helveticus R0052	R0052	GCA_000165775.3	2.12921	36.8	1	2173	1761	2012-09-05
Dairy product (fermented milk)	kurut (traditional fermented milk)	China (Tibet)	Lactobacillus helveticus H10	H10	GCA_000189515.1	2.17238	36.8	2	2236	1901	2011-02-16
Industrial dairy starter	industrial cheese starter and cheese flavor adjunct	USA (Utah)	Lactobacillus helveticus CNRZ32	CNRZ32	GCA_000422165.1	2.22596	36.9	1	2316	1833	2013-07-11
Dairy product (fermented milk)	kurut (traditional fermented milk)	China (Tibet)	Lactobacillus helveticus H9	H9	GCA_000525715.1	1.87112	37	1	1936	1546	2014-02-03
Dairy product (fermented milk)	traditional sour milk	China (Sinkiang)	Lactobacillus helveticus	KLDS1.8701	GCA_000961015.1	2.10663	36.8859	2	2172	1740	2015-03-24
Dairy product (fermented milk)	traditional Sayram ropy fermented milk	China (Xinjiang)	Lactobacillus helveticus	MB2-1	GCA_001006025.1	2.08406	36.9	1	2204	1771	2015-05-11
Human	intestinal tract of a healthy child	Russia (Leningrad)	Lactobacillus helveticus	D76	GCA_001702095.1	2.05832	37	1	2097	1694	2016-08-10
Human	intestinal tract of a healthy child	Russia (Leningrad)	Lactobacillus helveticus	D75	GCA_001746265.2	2.05307	37	1	2092	1693	2017-03-06
Dairy product	dairy product	Switzerland	Lactobacillus helveticus	FAM8627	GCA_002849915.1	2.04903	36.9856	2	2151	1667	2018-01-03
Dairy product (milk)	raw milk	Switzerland (Thurgau)	Lactobacillus helveticus	FAM8105	GCA_002849935.1	2.25524	37.041	2	2369	1887	2018-01-03
Natural whey culture	natural whey culture	Switzerland (Luzern)	Lactobacillus helveticus	FAM22155	GCA_002849955.1	2.19866	37.0932	2	2297	1821	2018-01-03
Dairy product (fermented milk)	Dairy product (fermented milk)	China	Lactobacillus helveticus	LH99	GCA_003610975.1	2.08274	37.1	1	2204	1722	2018-10-03
Dairy product (cheese)	Dairy product (cheese)	Switzerland	Lactobacillus helveticus DSM 20075 = CGMCC 1.1877	DSM 20075	GCA_000160855.1	2.02058	38	49	1879	1584	2009-04-27
Dairy product	milk product	France	Lactobacillus helveticus CIRM-BIA 103	CIRM-BIA 103	GCA_000493335.1	2.00747	36.5	191	2116	1692	2013-10-23
Dairy product	milk product	France	Lactobacillus helveticus CIRM-BIA 951	CIRM-BIA 951	GCA_000493455.1	1.9024	36.7	159	2018	1638	2013-10-23
Dairy product	milk product	France	Lactobacillus helveticus CIRM-BIA 104	CIRM-BIA 104	GCA_000493555.1	2.06903	36.5	171	2213	1748	2013-10-23
Dairy product	milk product	France	Lactobacillus helveticus CIRM-BIA 953	CIRM-BIA 953	GCA_000493515.1	2.38556	37	203	2593	2056	2013-10-16
Dairy product	milk product	France	Lactobacillus helveticus CIRM-BIA 101	CIRM-BIA 101	GCA_000493575.1	2.07401	37.2	213	2296	1724	2013-10-23
Dairy product	Dairy product	Italy (Lodi)	Lactobacillus helveticus	M3	GCA_000765455.1	1.859	36.8	296	1899	1587	2014-10-10
Dairy product	Dairy product	Switzerland	Lactobacillus helveticus	ATCC 10386	GCA_000765465.1	1.86766	36.8	321	1895	1590	2014-10-10
Natural whey culture	Grana Padano cheese whey starter	Italy (Parma)	Lactobacillus helveticus	Lh 12	GCA_001572805.1	2.12783	36.6	334	2242	1783	2016-02-25
Natural whey culture	Grana Padano cheese whey starter	Italy (Parma)	Lactobacillus helveticus	Lh 23	GCA_001572815.1	2.10023	36.5	312	2210	1751	2016-02-25
Dairy product (fermented milk)	Fermented milk	China (Mongolia)	Lactobacillus helveticus	AJT	GCA_001895375.1	2.02393	36.7	93	2090	1675	2016-12-09
Natural whey culture	Natural whey culture	Italy (Piacenza)	Lactobacillus helveticus	UC1156	GCA_002287645.1	2.01801	36.7	392	2205	1558	2017-09-07
Commercial Dietary Supplement	The VSL#3 product contains a mix of 8 different probiotic strains	Italy	Lactobacillus helveticus	LMG S-29187	GCA_002914985.1	1.82026	36.7	132	1911	1525	2018-02-02
Commercial Dietary Supplement	Commercial Dietary Supplements	USA (Maryland)	Lactobacillus helveticus	DS3_8	GCA_003053085.1	2.05581	36.5	230	2137	1783	2018-04-17
Commercial Dietary Supplement	Commercial Dietary Supplements	USA (Maryland)	Lactobacillus helveticus	DS18_8	GCA_003053205.1	2.05425	36.5	239	2142	1784	2018-04-17
Commercial Dietary Supplement	Commercial Dietary Supplements	USA (Maryland)	Lactobacillus helveticus	DS21_8	GCA_003061825.1	2.08467	36.6	309	2166	1799	2018-04-14
Commercial Dietary Supplement	Commercial Dietary Supplements	USA (Maryland)	Lactobacillus helveticus	DS12_8	GCA_003061845.1	2.05871	36.5	277	2154	1784	2018-04-14
Natural whey culture	Natural whey culture	Switzerland	Lactobacillus helveticus	FAM22157	GCA_003203815.1	1.90915	36.7	331	2085	1557	2018-06-09
not available	nd	Switzerland	Lactobacillus helveticus	FAM1213	GCA_003203875.1	1.93811	36.5	145	2096	1679	2018-06-09
not available	nd	Switzerland	Lactobacillus helveticus	FAM1182	GCA_003203895.1	1.90319	36.6	226	2060	1556	2018-06-09
Dairy product (cheese)	Gruyere cheese	Switzerland (Bemont)	Lactobacillus helveticus	FAM19191	GCA_003203905.1	2.0518	36.5	216	2267	1724	2018-06-09
Dairy product (cheese)	raw milk cheese	Switzerland (Taegertschen)	Lactobacillus helveticus	FAM8102	GCA_003203975.1	2.11965	36.7	224	2390	1811	2018-06-09
not available	nd	Switzerland	Lactobacillus helveticus	FAM14499	GCA_003204015.1	1.81316	37	396	1960	1538	2018-06-09
not available	nd	Switzerland	Lactobacillus helveticus	FAM14275	GCA_003204025.1	2.14069	36.7	230	2392	1814	2018-06-09
Dairy product (fermented milk)	fermented goat milk	Tajikistan	Lactobacillus helveticus	TJA10	GCA_003545995.1	1.88924	36.7	254	2058	1588	2018-09-11
Dairy product (cheese)	Emmental cheese		Lactobacillus helveticus DSM 20075 = CGMCC 1.1877	CGMCC 1.1877	GCA_001434945.1	1.82872	36.8	257	1878	1589	2015-11-06
Malt fermentation	Malt whiskey fermentation		Lactobacillus helveticus	LMG 22464	GCA_001437535.1	1.77178	36.6	267	1769	1497	2015-11-06
Dairy product (fermented milk)	Fermented milk	Croatia (Zagreb)	Lactobacillus helveticus	M92	GCA_002532085.1	1.95547	36.7	236	2105	1660	2017-10-12
Dairy product	Dairy product	France	Lactobacillus helveticus	ATCC 12046	GCA_002868275.1	2.14184	36.8	64	2314	1709	2018-01-08
Natural whey culture	Natural whey culture	Switzerland	Lactobacillus helveticus	FAM22076	GCA_003203795.1	1.91626	36.7	231	2082	1572	2018-06-09
Natural whey culture	Gruyere natural whey culture	Switzerland	Lactobacillus helveticus	FAM13019	GCA_003203805.1	2.04766	36.7	265	2333	1666	2018-06-09
Dairy product (cheese)	raw milk cheese	Switzerland	Lactobacillus helveticus	FAM23285	GCA_003203915.1	2.13162	36.7	275	2374	1809	2018-06-09
Dairy product (cheese)	Tilsit cheese	Switzerland	Lactobacillus helveticus	FAM19188	GCA_003203955.1	2.0783	36.6	233	2317	1737	2018-06-09
not available	not available	Switzerland	Lactobacillus helveticus	FAM1450	GCA_003203985.1	2.1299	36.5	219	2345	1711	2018-06-09
Dairy product (cheese)	raw milk cheese	Switzerland	Lactobacillus helveticus	FAM8106	GCA_003204055.1	2.1364	36.7	229	2401	1812	2018-06-09
Natural whey culture	not available	Switzerland	Lactobacillus helveticus	FAM21493	GCA_003233715.1	1.98656	36.7	257	2179	1611	2018-06-16
Human	healthy human vaginal cavity	India	Lactobacillus helveticus MTCC 5463	MTCC 5463	GCA_000195355.2	2.04855	36.7	593	2303	2239	2011-04-07
