# Supplementary material for: Genomic Comparison of Lactobacillus helveticus Strains Highlights Probiotic Potential
Source: Front Microbiol. 2019 Jun 26;10:1380. doi: 10.3389/fmicb.2019.01380 (PMC6606699; doi:10.3389/fmicb.2019.01380)
Supplement: DATA S3 — Dataset A. “BSH hmm results” worksheet. Results of the HMM analysis performed to identify genes encoding bile salt hydrolase (BSH). Dataset B. “PVA hmm results” worksheet. Results of the HMM analysis performed to identify genes encoding Penicillin-V Acylase (PVA). Dataset C. Results of the analysis performed using CRISPRCasFinder to identify CRISPR systems. [file Table_3.XLSX]

## Sheet: BSA hmm results
Results of the HMM analysis performed to identify genes encoding Bile Salt Hydrolase (BSH)
Column	Description
A	Name of the strain where the gene was found
B	Gene Name
F-K	E-values, scores and biases
T	Putative function of the query target
					"---------- FULL SEQUENCE-------"			"----------BEST 1 DOMAIN---------"			"----------DOMAIN NUMBER ESTIMATION----------"
STRAIN	TARGET NAME	ACCESSION	QUERY NAME	ACCESSION	E-VALUE	SCORE	BIAS	E-VALUE	SCORE	BIAS	EXP	REG	CLU	OV	ENV	DOM	REP	INC	DESCRIPTION OF TARGET
UC1035	ENMJCHAJ_1101	-	bile salt hydrolase	-	5e-104	345.2	0	5.9e-104	344.9	0	1	1	0	0	1	1	1	1	choloylglycine hydrolase
UC1266	FFGLJKDJ_1925	-	bile salt hydrolase	-	5.1e-104	345.2	0	6e-104	344.9	0	1	1	0	0	1	1	1	1	choloylglycine hydrolase
UC1267	GPEJCBIH_578	-	bile salt hydrolase	-	1e-103	344.1	0	1.2e-103	343.9	0	1	1	0	0	1	1	1	1	choloylglycine hydrolase
UC1275	ICGEINOA_207	-	bile salt hydrolase	-	4.5e-104	345.2	0	5.4e-104	344.9	0	1	1	0	0	1	1	1	1	choloylglycine hydrolase
UC1285	LMJHPEMF_543	-	bile salt hydrolase	-	2.2e-103	343.1	0	2.6e-103	342.9	0	1	1	0	0	1	1	1	1	choloylglycine hydrolase
UC3147	EDAPKGMG_1795	-	bile salt hydrolase	-	5.2e-104	345.2	0	6.1e-104	344.9	0	1	1	0	0	1	1	1	1	choloylglycine hydrolase
AJT	PJHCOHLB_945	-	bile salt hydrolase	-	2.2e-63	211.6	0.7	2.5e-63	211.5	0.7	1	1	0	0	1	1	1	1	choloylglycine hydrolase
AJT	PJHCOHLB_944	-	bile salt hydrolase	-	8.4e-57	190	0	9.3e-57	189.9	0	1	1	0	0	1	1	1	1	Choloylglycine hydrolase
ATCC_10386	LEHNOGBD_1962	-	bile salt hydrolase	-	4.9e-104	345.2	0	5.8e-104	344.9	0	1	1	0	0	1	1	1	1	choloylglycine hydrolase
ATCC_12046	DKCOMLAD_732	-	bile salt hydrolase	-	5.6e-104	345.2	0	6.6e-104	344.9	0	1	1	0	0	1	1	1	1	choloylglycine hydrolase
ATCC_12046	DKCOMLAD_921	-	bile salt hydrolase	-	7.1e-33	111.5	0	1.1e-32	110.9	0	1.2	1	0	0	1	1	1	1	Acetyltransferase, GNAT family
ATCC_12046	DKCOMLAD_731	-	bile salt hydrolase	-	5.9e-17	59.2	1.1	6.2e-17	59.1	1.1	1	1	0	0	1	1	1	1	choloylglycine hydrolase
CAUH18	KGAMPGPP_1403	-	bile salt hydrolase	-	1.4e-58	195.9	0.1	1.7e-58	195.7	0.1	1	1	0	0	1	1	1	1	choloylglycine hydrolase
CAUH18	KGAMPGPP_1177	-	bile salt hydrolase	-	4.2e-36	122.1	0	4.6e-36	121.9	0	1	1	0	0	1	1	1	1	GNAT family acetyltransferase
CAUH18	KGAMPGPP_1405	-	bile salt hydrolase	-	1.4e-23	80.9	0.6	1.5e-23	80.8	0.6	1	1	0	0	1	1	1	1	choloylglycine hydrolase
CAUH18	KGAMPGPP_1404	-	bile salt hydrolase	-	2.4e-19	67	0	2.7e-19	66.8	0	1	1	0	0	1	1	1	1	Choloylglycine hydrolase
CAUH18	KGAMPGPP_1178	-	bile salt hydrolase	-	0.001	15.6	0	0.0014	15.2	0	1.2	1	0	0	1	1	1	1	GNAT family acetyltransferase
CGMCC_1.1877	JCIBJBMI_1330	-	bile salt hydrolase	-	4.8e-104	345.2	0	5.7e-104	344.9	0	1	1	0	0	1	1	1	1	choloylglycine hydrolase
CIRM-BIA_101	HCKEMMAA_1343	-	bile salt hydrolase	-	5.5e-104	345.2	0	6.6e-104	344.9	0	1	1	0	0	1	1	1	1	choloylglycine hydrolase
CIRM-BIA_103	PPGEPIKK_82	-	bile salt hydrolase	-	5.3e-104	345.2	0	6.2e-104	344.9	0	1	1	0	0	1	1	1	1	choloylglycine hydrolase
CIRM-BIA_104	CCEELELI_733	-	bile salt hydrolase	-	5.5e-104	345.2	0	6.5e-104	344.9	0	1	1	0	0	1	1	1	1	choloylglycine hydrolase
CIRM-BIA_104	CCEELELI_734	-	bile salt hydrolase	-	5.8e-17	59.2	1.1	6.1e-17	59.1	1.1	1	1	0	0	1	1	1	1	choloylglycine hydrolase
CIRM-BIA_951	MGMILCEJ_2012	-	bile salt hydrolase	-	2.1e-63	211.6	0.7	2.3e-63	211.5	0.7	1	1	0	0	1	1	1	1	choloylglycine hydrolase
CIRM-BIA_951	MGMILCEJ_2011	-	bile salt hydrolase	-	7.9e-57	190	0	8.8e-57	189.9	0	1	1	0	0	1	1	1	1	Choloylglycine hydrolase
CIRM-BIA_953	BCKLMFMJ_189	-	bile salt hydrolase	-	5.8e-108	358.4	0	7e-108	358.2	0	1	1	0	0	1	1	1	1	Choloylglycine hydrolase
CIRM-BIA_953	BCKLMFMJ_1178	-	bile salt hydrolase	-	4.8e-36	122.1	0	5.2e-36	121.9	0	1	1	0	0	1	1	1	1	GNAT family acetyltransferase
CIRM-BIA_953	BCKLMFMJ_190	-	bile salt hydrolase	-	1.6e-23	80.9	0.6	1.7e-23	80.8	0.6	1	1	0	0	1	1	1	1	choloylglycine hydrolase
CIRM-BIA_953	BCKLMFMJ_1177	-	bile salt hydrolase	-	0.00067	16.4	0	0.00094	15.9	0	1.2	1	0	0	1	1	1	1	GNAT family acetyltransferase
CNRZ32	LBEICBOF_1160	-	bile salt hydrolase	-	6e-104	345.2	0	7.1e-104	344.9	0	1	1	0	0	1	1	1	1	choloylglycine hydrolase
D75	ADHAJEDL_935	-	bile salt hydrolase	-	2.3e-63	211.6	0.7	2.5e-63	211.5	0.7	1	1	0	0	1	1	1	1	choloylglycine hydrolase
D75	ADHAJEDL_936	-	bile salt hydrolase	-	8.7e-57	190	0	9.6e-57	189.9	0	1	1	0	0	1	1	1	1	Choloylglycine hydrolase
D75	ADHAJEDL_1142	-	bile salt hydrolase	-	9.2e-52	173.5	0.1	1.2e-51	173.1	0.1	1.1	1	0	0	1	1	1	1	GNAT family acetyltransferase
D76	AGMHPKHO_253	-	bile salt hydrolase	-	2.3e-63	211.6	0.7	2.5e-63	211.5	0.7	1	1	0	0	1	1	1	1	choloylglycine hydrolase
D76	AGMHPKHO_254	-	bile salt hydrolase	-	8.7e-57	190	0	9.6e-57	189.9	0	1	1	0	0	1	1	1	1	Choloylglycine hydrolase
D76	AGMHPKHO_460	-	bile salt hydrolase	-	9.3e-52	173.5	0.1	1.2e-51	173.1	0.1	1.1	1	0	0	1	1	1	1	GNAT family acetyltransferase
DPC_4571	MCKNEDNN_1040	-	bile salt hydrolase	-	2.3e-63	211.6	0.7	2.5e-63	211.5	0.7	1	1	0	0	1	1	1	1	choloylglycine hydrolase
DPC_4571	MCKNEDNN_1041	-	bile salt hydrolase	-	8.7e-57	190	0	9.7e-57	189.9	0	1	1	0	0	1	1	1	1	Choloylglycine hydrolase
DS12_8	KILKDBFG_885	-	bile salt hydrolase	-	6.3e-77	256.1	0.3	6.9e-77	256	0.3	1	1	0	0	1	1	1	1	choloylglycine hydrolase
DS12_8	KILKDBFG_2117	-	bile salt hydrolase	-	4.7e-51	171.1	0.1	6e-51	170.7	0.1	1.1	1	0	0	1	1	1	1	GNAT family acetyltransferase
DS12_8	KILKDBFG_884	-	bile salt hydrolase	-	2.7e-33	112.7	0.1	2.9e-33	112.6	0.1	1	1	0	0	1	1	1	1	Choloylglycine hydrolase
DS18_8	CFICLMEH_802	-	bile salt hydrolase	-	6.3e-77	256.1	0.3	7e-77	256	0.3	1	1	0	0	1	1	1	1	choloylglycine hydrolase
DS18_8	CFICLMEH_178	-	bile salt hydrolase	-	4.7e-51	171.1	0.1	6.1e-51	170.7	0.1	1.1	1	0	0	1	1	1	1	GNAT family acetyltransferase
DS18_8	CFICLMEH_801	-	bile salt hydrolase	-	2.7e-33	112.7	0.1	2.9e-33	112.6	0.1	1	1	0	0	1	1	1	1	Choloylglycine hydrolase
DS21_8	EFMNGIHA_763	-	bile salt hydrolase	-	6.4e-77	256.1	0.3	7e-77	256	0.3	1	1	0	0	1	1	1	1	choloylglycine hydrolase
DS21_8	EFMNGIHA_110	-	bile salt hydrolase	-	4.8e-51	171.1	0.1	6.1e-51	170.7	0.1	1.1	1	0	0	1	1	1	1	GNAT family acetyltransferase
DS21_8	EFMNGIHA_764	-	bile salt hydrolase	-	2.7e-33	112.7	0.1	3e-33	112.6	0.1	1	1	0	0	1	1	1	1	Choloylglycine hydrolase
DS3_8	BBAINMHL_837	-	bile salt hydrolase	-	6.3e-77	256.1	0.3	7e-77	256	0.3	1	1	0	0	1	1	1	1	choloylglycine hydrolase
DS3_8	BBAINMHL_2045	-	bile salt hydrolase	-	4.7e-51	171.1	0.1	6.1e-51	170.7	0.1	1.1	1	0	0	1	1	1	1	GNAT family acetyltransferase
DS3_8	BBAINMHL_836	-	bile salt hydrolase	-	2.7e-33	112.7	0.1	2.9e-33	112.6	0.1	1	1	0	0	1	1	1	1	Choloylglycine hydrolase
DSM_20075	HGEOLDCJ_1173	-	bile salt hydrolase	-	4.8e-104	345.2	0	5.7e-104	344.9	0	1	1	0	0	1	1	1	1	choloylglycine hydrolase
DSM_20075	HGEOLDCJ_1174	-	bile salt hydrolase	-	5.1e-17	59.2	1.1	5.3e-17	59.1	1.1	1	1	0	0	1	1	1	1	choloylglycine hydrolase
FAM1182	PIDPAJNP_1910	-	bile salt hydrolase	-	5.1e-104	345.2	0	6e-104	344.9	0	1	1	0	0	1	1	1	1	choloylglycine hydrolase
FAM1213	KKPNALKK_1861	-	bile salt hydrolase	-	6.2e-77	256.1	0.3	6.8e-77	256	0.3	1	1	0	0	1	1	1	1	choloylglycine hydrolase
FAM1213	KKPNALKK_1862	-	bile salt hydrolase	-	2.6e-33	112.7	0.1	2.9e-33	112.6	0.1	1	1	0	0	1	1	1	1	Choloylglycine hydrolase
FAM14275	BOMFNILD_2304	-	bile salt hydrolase	-	2.4e-63	211.6	0.7	2.7e-63	211.5	0.7	1	1	0	0	1	1	1	1	choloylglycine hydrolase
FAM14275	BOMFNILD_2303	-	bile salt hydrolase	-	6.4e-57	190.5	0	7.1e-57	190.4	0	1	1	0	0	1	1	1	1	Choloylglycine hydrolase
FAM1450	ILDKKMFI_2002	-	bile salt hydrolase	-	5.6e-104	345.2	0	6.7e-104	344.9	0	1	1	0	0	1	1	1	1	choloylglycine hydrolase
FAM1450	ILDKKMFI_414	-	bile salt hydrolase	-	7.2e-33	111.5	0	1.1e-32	110.9	0	1.2	1	0	0	1	1	1	1	Acetyltransferase, GNAT family
FAM19188	NAENOEFL_2219	-	bile salt hydrolase	-	2.3e-63	211.6	0.7	2.6e-63	211.5	0.7	1	1	0	0	1	1	1	1	choloylglycine hydrolase
FAM19188	NAENOEFL_2218	-	bile salt hydrolase	-	6.1e-57	190.5	0	6.8e-57	190.4	0	1	1	0	0	1	1	1	1	Choloylglycine hydrolase
FAM19191	NHLGHLGB_2203	-	bile salt hydrolase	-	2.3e-63	211.6	0.7	2.5e-63	211.5	0.7	1	1	0	0	1	1	1	1	choloylglycine hydrolase
FAM19191	NHLGHLGB_2202	-	bile salt hydrolase	-	6.1e-57	190.5	0	6.7e-57	190.4	0	1	1	0	0	1	1	1	1	Choloylglycine hydrolase
FAM21493	FDNLEMMI_1533	-	bile salt hydrolase	-	2.2e-63	211.6	0.7	2.4e-63	211.5	0.7	1	1	0	0	1	1	1	1	choloylglycine hydrolase
FAM21493	FDNLEMMI_1532	-	bile salt hydrolase	-	5.7e-57	190.5	0	6.4e-57	190.4	0	1	1	0	0	1	1	1	1	Choloylglycine hydrolase
FAM22076	FCGPAOPO_1887	-	bile salt hydrolase	-	5e-104	345.2	0	6e-104	344.9	0	1	1	0	0	1	1	1	1	choloylglycine hydrolase
FAM22155	NKOKFAAP_1417	-	bile salt hydrolase	-	2.4e-63	211.6	0.7	2.7e-63	211.5	0.7	1	1	0	0	1	1	1	1	choloylglycine hydrolase
FAM22155	NKOKFAAP_1416	-	bile salt hydrolase	-	9.1e-57	190	0	1e-56	189.9	0	1	1	0	0	1	1	1	1	Choloylglycine hydrolase
FAM22155	NKOKFAAP_1170	-	bile salt hydrolase	-	5.2e-51	171.1	0.1	6.7e-51	170.7	0.1	1.1	1	0	0	1	1	1	1	GNAT family acetyltransferase
FAM22157	LGLFMFFE_1286	-	bile salt hydrolase	-	2.1e-63	211.6	0.7	2.3e-63	211.5	0.7	1	1	0	0	1	1	1	1	choloylglycine hydrolase
FAM22157	LGLFMFFE_1285	-	bile salt hydrolase	-	5.5e-57	190.5	0	6.1e-57	190.4	0	1	1	0	0	1	1	1	1	Choloylglycine hydrolase
FAM23285	OJEFGOGD_2267	-	bile salt hydrolase	-	2.4e-63	211.6	0.7	2.7e-63	211.5	0.7	1	1	0	0	1	1	1	1	choloylglycine hydrolase
FAM23285	OJEFGOGD_2266	-	bile salt hydrolase	-	6.3e-57	190.5	0	7e-57	190.4	0	1	1	0	0	1	1	1	1	Choloylglycine hydrolase
FAM8102	ILJAABNJ_2298	-	bile salt hydrolase	-	2.4e-63	211.6	0.7	2.6e-63	211.5	0.7	1	1	0	0	1	1	1	1	choloylglycine hydrolase
FAM8102	ILJAABNJ_2297	-	bile salt hydrolase	-	6.3e-57	190.5	0	7e-57	190.4	0	1	1	0	0	1	1	1	1	Choloylglycine hydrolase
FAM8105	DGBGHPJA_1403	-	bile salt hydrolase	-	2.5e-63	211.6	0.7	2.8e-63	211.5	0.7	1	1	0	0	1	1	1	1	choloylglycine hydrolase
FAM8105	DGBGHPJA_1402	-	bile salt hydrolase	-	6.6e-57	190.5	0	7.3e-57	190.4	0	1	1	0	0	1	1	1	1	Choloylglycine hydrolase
FAM8106	FEDPOKGA_2311	-	bile salt hydrolase	-	2.4e-63	211.6	0.7	2.7e-63	211.5	0.7	1	1	0	0	1	1	1	1	choloylglycine hydrolase
FAM8106	FEDPOKGA_2310	-	bile salt hydrolase	-	6.3e-57	190.5	0	7e-57	190.4	0	1	1	0	0	1	1	1	1	Choloylglycine hydrolase
FAM8627	LCFCNLMD_763	-	bile salt hydrolase	-	5.5e-104	345.2	0	6.5e-104	344.9	0	1	1	0	0	1	1	1	1	choloylglycine hydrolase
H10	MEJBBOEL_1399	-	bile salt hydrolase	-	5.2e-108	358.4	0	6.3e-108	358.2	0	1	1	0	0	1	1	1	1	Choloylglycine hydrolase
H10	MEJBBOEL_1170	-	bile salt hydrolase	-	7.2e-33	111.5	0	1.1e-32	110.9	0	1.2	1	0	0	1	1	1	1	Acetyltransferase, GNAT family
H10	MEJBBOEL_1400	-	bile salt hydrolase	-	1.4e-23	80.9	0.6	1.5e-23	80.8	0.6	1	1	0	0	1	1	1	1	choloylglycine hydrolase
H9	JIKAPLHG_925	-	bile salt hydrolase	-	3.6e-103	342.4	0	4.2e-103	342.1	0	1	1	0	0	1	1	1	1	Choloylglycine hydrolase
KLDS1.8701	COIAJNJI_1576	-	bile salt hydrolase	-	2.4e-82	274.1	0.1	3e-82	273.7	0.1	1	1	0	0	1	1	1	1	choloylglycine hydrolase
KLDS1.8701	COIAJNJI_1366	-	bile salt hydrolase	-	4.6e-53	177.8	0.1	5.9e-53	177.5	0.1	1.1	1	0	0	1	1	1	1	GNAT family acetyltransferase
Lh_12	BBNLLEHP_822	-	bile salt hydrolase	-	5.6e-104	345.2	0	6.6e-104	344.9	0	1	1	0	0	1	1	1	1	choloylglycine hydrolase
Lh_23	BICOJGFJ_1016	-	bile salt hydrolase	-	5.5e-104	345.2	0	6.5e-104	344.9	0	1	1	0	0	1	1	1	1	choloylglycine hydrolase
LH99	CNNCMMMH_1440	-	bile salt hydrolase	-	5.6e-104	345.2	0	6.7e-104	344.9	0	1	1	0	0	1	1	1	1	choloylglycine hydrolase
LMG_22464	KAPJGBKA_327	-	bile salt hydrolase	-	3.3e-135	447.5	0.4	3.6e-135	447.4	0.4	1	1	0	0	1	1	1	1	choloylglycine hydrolase
LMG_S-29187	IJBCEDHD_1481	-	bile salt hydrolase	-	2.4e-102	339.6	0	2.9e-102	339.3	0	1	1	0	0	1	1	1	1	choloylglycine hydrolase
M3	KAANLNHD_1971	-	bile salt hydrolase	-	4.9e-104	345.2	0	5.8e-104	344.9	0	1	1	0	0	1	1	1	1	choloylglycine hydrolase
M92	DHLJHLKI_1836	-	bile salt hydrolase	-	5.1e-104	345.2	0	6.1e-104	344.9	0	1	1	0	0	1	1	1	1	choloylglycine hydrolase
MB2-1	EKGDJOBA_1040	-	bile salt hydrolase	-	3e-102	339.6	0	3.5e-102	339.3	0	1	1	0	0	1	1	1	1	choloylglycine hydrolase
MTCC_5463	LCNEDHCE_2263	-	bile salt hydrolase	-	6.3e-17	59.2	1.1	6.6e-17	59.1	1.1	1	1	0	0	1	1	1	1	choloylglycine hydrolase
R0052	HHCNGPHK_1420	-	bile salt hydrolase	-	7e-77	256.1	0.3	7.7e-77	256	0.3	1	1	0	0	1	1	1	1	choloylglycine hydrolase
R0052	HHCNGPHK_1209	-	bile salt hydrolase	-	5.2e-51	171.1	0.1	6.7e-51	170.7	0.1	1.1	1	0	0	1	1	1	1	GNAT family acetyltransferase
R0052	HHCNGPHK_1419	-	bile salt hydrolase	-	3e-33	112.7	0.1	3.2e-33	112.6	0.1	1	1	0	0	1	1	1	1	Choloylglycine hydrolase
TJA10	BOBLJHBE_886	-	bile salt hydrolase	-	2.5e-102	339.6	0	3e-102	339.3	0	1	1	0	0	1	1	1	1	choloylglycine hydrolase
UC1156	ADBBHPDP_829	-	bile salt hydrolase	-	5.2e-104	345.2	0	6.1e-104	344.9	0	1	1	0	0	1	1	1	1	choloylglycine hydrolase

## Sheet: PVA hmm results
Results of the HMM analysis performed to identify genes encoding Penicillin V Acylase (PVA)
Column	Description
A	Name of the strain where the gene was found
B	Gene Name
F-K	E-values, scores and biases
T	Putative function of the query target
					"---------- FULL SEQUENCE-------"			"----------BEST 1 DOMAIN---------"			"----------DOMAIN NUMBER ESTIMATION----------"
STRAIN	TARGET NAME	ACCESSION	QUERY NAME	ACCESSION	E-VALUE	SCORE	BIAS	E-VALUE	SCORE	BIAS	EXP	REG	CLU	OV	ENV	DOM	REP	INC	DESCRIPTION OF TARGET
UC1035	ENMJCHAJ_01101	-	penicyllin_V_acyclase	-	1.2e-51	173	0	1.4e-51	172.7	0	1	1	0	0	1	1	1	1	choloylglycine hydrolase
UC1266	FFGLJKDJ_01925	-	penicyllin_V_acyclase	-	1.2e-51	173	0	1.5e-51	172.7	0	1	1	0	0	1	1	1	1	choloylglycine hydrolase
UC1267	GPEJCBIH_00578	-	penicyllin_V_acyclase	-	1.6e-51	172.5	0	1.9e-51	172.2	0	1	1	0	0	1	1	1	1	choloylglycine hydrolase
UC1275	ICGEINOA_00207	-	penicyllin_V_acyclase	-	1.1e-51	173	0	1.3e-51	172.7	0	1	1	0	0	1	1	1	1	choloylglycine hydrolase
UC1285	LMJHPEMF_00543	-	penicyllin_V_acyclase	-	9.9e-51	170	0	1.2e-50	169.7	0	1	1	0	0	1	1	1	1	choloylglycine hydrolase
UC3147	EDAPKGMG_01795	-	penicyllin_V_acyclase	-	1.2e-51	173	0	1.5e-51	172.7	0	1	1	0	0	1	1	1	1	choloylglycine hydrolase
AJT	PJHCOHLB_00945	-	penicyllin_V_acyclase	-	9.1e-26	88	0	1.1e-25	87.8	0	1	1	0	0	1	1	1	1	choloylglycine hydrolase
AJT	PJHCOHLB_00944	-	penicyllin_V_acyclase	-	1.4e-21	74.2	0	1.6e-21	74.1	0	1	1	0	0	1	1	1	1	Choloylglycine hydrolase
ATCC_10386	LEHNOGBD_01962	-	penicyllin_V_acyclase	-	1.1e-51	173	0	1.4e-51	172.7	0	1	1	0	0	1	1	1	1	choloylglycine hydrolase
ATCC_12046	DKCOMLAD_00732	-	penicyllin_V_acyclase	-	1.3e-51	173	0	1.6e-51	172.7	0	1	1	0	0	1	1	1	1	choloylglycine hydrolase
ATCC_12046	DKCOMLAD_00921	-	penicyllin_V_acyclase	-	2.2e-14	50.6	0.1	3.9e-14	49.9	0	1.4	2	0	0	2	2	1	1	Acetyltransferase, GNAT family
CAUH18	KGAMPGPP_01403	-	penicyllin_V_acyclase	-	1.9e-31	106.8	0	2.1e-31	106.6	0	1	1	0	0	1	1	1	1	choloylglycine hydrolase
CAUH18	KGAMPGPP_01177	-	penicyllin_V_acyclase	-	5.3e-13	46.1	0	5.5e-13	46	0	1	1	0	0	1	1	1	1	GNAT family acetyltransferase
CAUH18	KGAMPGPP_01404	-	penicyllin_V_acyclase	-	1.2e-07	28.5	0	1.3e-07	28.4	0	1	1	0	0	1	1	1	1	Choloylglycine hydrolase
CGMCC_1.1877	JCIBJBMI_01330	-	penicyllin_V_acyclase	-	1.1e-51	173	0	1.4e-51	172.7	0	1	1	0	0	1	1	1	1	choloylglycine hydrolase
CIRM-BIA_101	HCKEMMAA_01343	-	penicyllin_V_acyclase	-	1.3e-51	173	0	1.6e-51	172.7	0	1	1	0	0	1	1	1	1	choloylglycine hydrolase
CIRM-BIA_103	PPGEPIKK_00082	-	penicyllin_V_acyclase	-	1.2e-51	173	0	1.5e-51	172.7	0	1	1	0	0	1	1	1	1	choloylglycine hydrolase
CIRM-BIA_104	CCEELELI_00733	-	penicyllin_V_acyclase	-	1.3e-51	173	0	1.6e-51	172.7	0	1	1	0	0	1	1	1	1	choloylglycine hydrolase
CIRM-BIA_951	MGMILCEJ_02012	-	penicyllin_V_acyclase	-	8.6e-26	88	0	9.9e-26	87.8	0	1	1	0	0	1	1	1	1	choloylglycine hydrolase
CIRM-BIA_951	MGMILCEJ_02011	-	penicyllin_V_acyclase	-	1.3e-21	74.2	0	1.5e-21	74.1	0	1	1	0	0	1	1	1	1	Choloylglycine hydrolase
CIRM-BIA_953	BCKLMFMJ_00189	-	penicyllin_V_acyclase	-	4.5e-54	181.3	0	5.5e-54	181	0	1	1	0	0	1	1	1	1	Choloylglycine hydrolase
CIRM-BIA_953	BCKLMFMJ_01178	-	penicyllin_V_acyclase	-	6e-13	46.1	0	6.2e-13	46	0	1	1	0	0	1	1	1	1	GNAT family acetyltransferase
CNRZ32	LBEICBOF_01160	-	penicyllin_V_acyclase	-	1.4e-51	173	0	1.7e-51	172.7	0	1	1	0	0	1	1	1	1	choloylglycine hydrolase
D75	ADHAJEDL_00935	-	penicyllin_V_acyclase	-	9.4e-26	88	0	1.1e-25	87.8	0	1	1	0	0	1	1	1	1	choloylglycine hydrolase
D75	ADHAJEDL_00936	-	penicyllin_V_acyclase	-	1.5e-21	74.2	0	1.6e-21	74.1	0	1	1	0	0	1	1	1	1	Choloylglycine hydrolase
D75	ADHAJEDL_01142	-	penicyllin_V_acyclase	-	4.4e-21	72.6	0	6.3e-21	72.1	0	1.2	1	0	0	1	1	1	1	GNAT family acetyltransferase
D76	AGMHPKHO_00253	-	penicyllin_V_acyclase	-	9.4e-26	88	0	1.1e-25	87.8	0	1	1	0	0	1	1	1	1	choloylglycine hydrolase
D76	AGMHPKHO_00254	-	penicyllin_V_acyclase	-	1.5e-21	74.2	0	1.6e-21	74.1	0	1	1	0	0	1	1	1	1	Choloylglycine hydrolase
D76	AGMHPKHO_00460	-	penicyllin_V_acyclase	-	4.4e-21	72.6	0	6.3e-21	72.1	0	1.2	1	0	0	1	1	1	1	GNAT family acetyltransferase
DPC_4571	MCKNEDNN_01040	-	penicyllin_V_acyclase	-	9.4e-26	88	0	1.1e-25	87.8	0	1	1	0	0	1	1	1	1	choloylglycine hydrolase
DPC_4571	MCKNEDNN_01041	-	penicyllin_V_acyclase	-	1.5e-21	74.2	0	1.6e-21	74.1	0	1	1	0	0	1	1	1	1	Choloylglycine hydrolase
DS12_8	KILKDBFG_00885	-	penicyllin_V_acyclase	-	5.9e-37	124.7	0	6.8e-37	124.5	0	1	1	0	0	1	1	1	1	choloylglycine hydrolase
DS12_8	KILKDBFG_02117	-	penicyllin_V_acyclase	-	3e-20	69.8	0	4.3e-20	69.3	0	1.2	1	0	0	1	1	1	1	GNAT family acetyltransferase
DS12_8	KILKDBFG_00884	-	penicyllin_V_acyclase	-	5.6e-10	36.1	0	6.1e-10	35.9	0	1	1	0	0	1	1	1	1	Choloylglycine hydrolase
DS18_8	CFICLMEH_00802	-	penicyllin_V_acyclase	-	5.9e-37	124.7	0	6.8e-37	124.5	0	1	1	0	0	1	1	1	1	choloylglycine hydrolase
DS18_8	CFICLMEH_00178	-	penicyllin_V_acyclase	-	3e-20	69.8	0	4.3e-20	69.3	0	1.2	1	0	0	1	1	1	1	GNAT family acetyltransferase
DS18_8	CFICLMEH_00801	-	penicyllin_V_acyclase	-	5.6e-10	36.1	0	6.1e-10	35.9	0	1	1	0	0	1	1	1	1	Choloylglycine hydrolase
DS21_8	EFMNGIHA_00763	-	penicyllin_V_acyclase	-	5.9e-37	124.7	0	6.8e-37	124.5	0	1	1	0	0	1	1	1	1	choloylglycine hydrolase
DS21_8	EFMNGIHA_00110	-	penicyllin_V_acyclase	-	3e-20	69.8	0	4.3e-20	69.3	0	1.2	1	0	0	1	1	1	1	GNAT family acetyltransferase
DS21_8	EFMNGIHA_00764	-	penicyllin_V_acyclase	-	5.7e-10	36.1	0	6.2e-10	35.9	0	1	1	0	0	1	1	1	1	Choloylglycine hydrolase
DS3_8	BBAINMHL_00837	-	penicyllin_V_acyclase	-	5.9e-37	124.7	0	6.8e-37	124.5	0	1	1	0	0	1	1	1	1	choloylglycine hydrolase
DS3_8	BBAINMHL_02045	-	penicyllin_V_acyclase	-	3e-20	69.8	0	4.3e-20	69.3	0	1.2	1	0	0	1	1	1	1	GNAT family acetyltransferase
DS3_8	BBAINMHL_00836	-	penicyllin_V_acyclase	-	5.6e-10	36.1	0	6.1e-10	35.9	0	1	1	0	0	1	1	1	1	Choloylglycine hydrolase
DSM_20075	HGEOLDCJ_01173	-	penicyllin_V_acyclase	-	1.1e-51	173	0	1.4e-51	172.7	0	1	1	0	0	1	1	1	1	choloylglycine hydrolase
FAM1182	PIDPAJNP_01910	-	penicyllin_V_acyclase	-	1.2e-51	173	0	1.5e-51	172.7	0	1	1	0	0	1	1	1	1	choloylglycine hydrolase
FAM1213	KKPNALKK_01861	-	penicyllin_V_acyclase	-	5.8e-37	124.7	0	6.6e-37	124.5	0	1	1	0	0	1	1	1	1	choloylglycine hydrolase
FAM1213	KKPNALKK_01862	-	penicyllin_V_acyclase	-	5.5e-10	36.1	0	6e-10	35.9	0	1	1	0	0	1	1	1	1	Choloylglycine hydrolase
FAM14275	BOMFNILD_02304	-	penicyllin_V_acyclase	-	9.9e-26	88	0	1.1e-25	87.8	0	1	1	0	0	1	1	1	1	choloylglycine hydrolase
FAM14275	BOMFNILD_02303	-	penicyllin_V_acyclase	-	1.1e-21	74.7	0	1.2e-21	74.6	0	1	1	0	0	1	1	1	1	Choloylglycine hydrolase
FAM1450	ILDKKMFI_02002	-	penicyllin_V_acyclase	-	1.3e-51	173	0	1.6e-51	172.7	0	1	1	0	0	1	1	1	1	choloylglycine hydrolase
FAM1450	ILDKKMFI_00414	-	penicyllin_V_acyclase	-	2.3e-14	50.6	0.1	3.9e-14	49.9	0	1.4	2	0	0	2	2	1	1	Acetyltransferase, GNAT family
FAM19188	NAENOEFL_02219	-	penicyllin_V_acyclase	-	9.5e-26	88	0	1.1e-25	87.8	0	1	1	0	0	1	1	1	1	choloylglycine hydrolase
FAM19188	NAENOEFL_02218	-	penicyllin_V_acyclase	-	1e-21	74.7	0	1.2e-21	74.6	0	1	1	0	0	1	1	1	1	Choloylglycine hydrolase
FAM19191	NHLGHLGB_02203	-	penicyllin_V_acyclase	-	9.4e-26	88	0	1.1e-25	87.8	0	1	1	0	0	1	1	1	1	choloylglycine hydrolase
FAM19191	NHLGHLGB_02202	-	penicyllin_V_acyclase	-	1e-21	74.7	0	1.1e-21	74.6	0	1	1	0	0	1	1	1	1	Choloylglycine hydrolase
FAM21493	FDNLEMMI_01533	-	penicyllin_V_acyclase	-	9e-26	88	0	1e-25	87.8	0	1	1	0	0	1	1	1	1	choloylglycine hydrolase
FAM21493	FDNLEMMI_01532	-	penicyllin_V_acyclase	-	9.8e-22	74.7	0	1.1e-21	74.6	0	1	1	0	0	1	1	1	1	Choloylglycine hydrolase
FAM22076	FCGPAOPO_01887	-	penicyllin_V_acyclase	-	1.2e-51	173	0	1.4e-51	172.7	0	1	1	0	0	1	1	1	1	choloylglycine hydrolase
FAM22155	NKOKFAAP_01417	-	penicyllin_V_acyclase	-	9.9e-26	88	0	1.1e-25	87.8	0	1	1	0	0	1	1	1	1	choloylglycine hydrolase
FAM22155	NKOKFAAP_01416	-	penicyllin_V_acyclase	-	1.5e-21	74.2	0	1.7e-21	74.1	0	1	1	0	0	1	1	1	1	Choloylglycine hydrolase
FAM22155	NKOKFAAP_01170	-	penicyllin_V_acyclase	-	3.3e-20	69.8	0	4.7e-20	69.3	0	1.2	1	0	0	1	1	1	1	GNAT family acetyltransferase
FAM22157	LGLFMFFE_01286	-	penicyllin_V_acyclase	-	8.6e-26	88	0	9.9e-26	87.8	0	1	1	0	0	1	1	1	1	choloylglycine hydrolase
FAM22157	LGLFMFFE_01285	-	penicyllin_V_acyclase	-	9.4e-22	74.7	0	1e-21	74.6	0	1	1	0	0	1	1	1	1	Choloylglycine hydrolase
FAM23285	OJEFGOGD_02267	-	penicyllin_V_acyclase	-	9.8e-26	88	0	1.1e-25	87.8	0	1	1	0	0	1	1	1	1	choloylglycine hydrolase
FAM23285	OJEFGOGD_02266	-	penicyllin_V_acyclase	-	1.1e-21	74.7	0	1.2e-21	74.6	0	1	1	0	0	1	1	1	1	Choloylglycine hydrolase
FAM8102	ILJAABNJ_02298	-	penicyllin_V_acyclase	-	9.8e-26	88	0	1.1e-25	87.8	0	1	1	0	0	1	1	1	1	choloylglycine hydrolase
FAM8102	ILJAABNJ_02297	-	penicyllin_V_acyclase	-	1.1e-21	74.7	0	1.2e-21	74.6	0	1	1	0	0	1	1	1	1	Choloylglycine hydrolase
FAM8105	DGBGHPJA_01403	-	penicyllin_V_acyclase	-	1e-25	88	0	1.2e-25	87.8	0	1	1	0	0	1	1	1	1	choloylglycine hydrolase
FAM8105	DGBGHPJA_01402	-	penicyllin_V_acyclase	-	1.1e-21	74.7	0	1.2e-21	74.6	0	1	1	0	0	1	1	1	1	Choloylglycine hydrolase
FAM8106	FEDPOKGA_02311	-	penicyllin_V_acyclase	-	9.9e-26	88	0	1.1e-25	87.8	0	1	1	0	0	1	1	1	1	choloylglycine hydrolase
FAM8106	FEDPOKGA_02310	-	penicyllin_V_acyclase	-	1.1e-21	74.7	0	1.2e-21	74.6	0	1	1	0	0	1	1	1	1	Choloylglycine hydrolase
FAM8627	LCFCNLMD_00763	-	penicyllin_V_acyclase	-	1.3e-51	173	0	1.6e-51	172.7	0	1	1	0	0	1	1	1	1	choloylglycine hydrolase
H10	MEJBBOEL_01399	-	penicyllin_V_acyclase	-	4e-54	181.3	0	5e-54	181	0	1	1	0	0	1	1	1	1	Choloylglycine hydrolase
H10	MEJBBOEL_01170	-	penicyllin_V_acyclase	-	2.3e-14	50.6	0.1	3.9e-14	49.9	0	1.4	2	0	0	2	2	1	1	Acetyltransferase, GNAT family
H9	JIKAPLHG_00925	-	penicyllin_V_acyclase	-	9.2e-52	173.4	0	1.1e-51	173.1	0	1	1	0	0	1	1	1	1	Choloylglycine hydrolase
KLDS1.8701	COIAJNJI_01576	-	penicyllin_V_acyclase	-	1.5e-43	146.6	0	1.8e-43	146.2	0	1	1	0	0	1	1	1	1	choloylglycine hydrolase
KLDS1.8701	COIAJNJI_01366	-	penicyllin_V_acyclase	-	1.1e-21	74.7	0	1.5e-21	74.2	0	1.2	1	0	0	1	1	1	1	GNAT family acetyltransferase
Lh_12	BBNLLEHP_00822	-	penicyllin_V_acyclase	-	1.3e-51	173	0	1.6e-51	172.7	0	1	1	0	0	1	1	1	1	choloylglycine hydrolase
Lh_23	BICOJGFJ_01016	-	penicyllin_V_acyclase	-	1.3e-51	173	0	1.6e-51	172.7	0	1	1	0	0	1	1	1	1	choloylglycine hydrolase
LH99	CNNCMMMH_01440	-	penicyllin_V_acyclase	-	1.3e-51	173	0	1.6e-51	172.7	0	1	1	0	0	1	1	1	1	choloylglycine hydrolase
LMG_22464	KAPJGBKA_00327	-	penicyllin_V_acyclase	-	1.3e-60	202.3	0	1.6e-60	202	0	1	1	0	0	1	1	1	1	choloylglycine hydrolase
LMG_S-29187	IJBCEDHD_01481	-	penicyllin_V_acyclase	-	7.4e-49	163.8	0	9.1e-49	163.5	0	1	1	0	0	1	1	1	1	choloylglycine hydrolase
M3	KAANLNHD_01971	-	penicyllin_V_acyclase	-	1.1e-51	173	0	1.4e-51	172.7	0	1	1	0	0	1	1	1	1	choloylglycine hydrolase
M92	DHLJHLKI_01836	-	penicyllin_V_acyclase	-	1.2e-51	173	0	1.5e-51	172.7	0	1	1	0	0	1	1	1	1	choloylglycine hydrolase
MB2-1	EKGDJOBA_01040	-	penicyllin_V_acyclase	-	8.9e-49	163.8	0	1.1e-48	163.5	0	1	1	0	0	1	1	1	1	choloylglycine hydrolase
R0052	HHCNGPHK_01420	-	penicyllin_V_acyclase	-	6.5e-37	124.7	0	7.5e-37	124.5	0	1	1	0	0	1	1	1	1	choloylglycine hydrolase
R0052	HHCNGPHK_01209	-	penicyllin_V_acyclase	-	3.3e-20	69.8	0	4.7e-20	69.3	0	1.2	1	0	0	1	1	1	1	GNAT family acetyltransferase
R0052	HHCNGPHK_01419	-	penicyllin_V_acyclase	-	6.2e-10	36.1	0	6.7e-10	35.9	0	1	1	0	0	1	1	1	1	Choloylglycine hydrolase
TJA10	BOBLJHBE_00886	-	penicyllin_V_acyclase	-	7.6e-49	163.8	0	9.3e-49	163.5	0	1	1	0	0	1	1	1	1	choloylglycine hydrolase
UC1156	ADBBHPDP_00829	-	penicyllin_V_acyclase	-	1.2e-51	173	0	1.5e-51	172.7	0	1	1	0	0	1	1	1	1	choloylglycine hydrolase

## Sheet: CRISPRCasFinder results
Results of the CRISPRCasFinder software used to identify CRISPRs
Column
A	Name of the strain where the repeat was found
B	Sequence Name
C	Sequence ID
D-E	Start and end position of the repeat in the genome
F	Number of sequence repetitions
G	Repeat consensus sequence
H	Strand
I	Evidence level of the repetition
strain	nome sequenza	ID	start	end	spacer	repeat consensus	direction	evidence level
1035	Sequence 140 [22411 bp ] [ 1 CRISPR ] [ 19 spacers ] [ 4 evidence level ]	140_1	10807	12087	19	CTTTACATTTCTCTTAAGTTAAATAAAAAC	ND	4
1266	Sequence 52 [7727 bp ] [ 1 CRISPR ] [ 5 spacers ] [ 4 evidence level ]	52_1	143	478	5	GGATCACCTCCACATACGTGGAGAATAC	ND	4
1266	Sequence 58 [34151 bp ] [ 2 CRISPR ] [ 20 spacers ] [ 5 evidence level ]	58_1	31435	32626	19	GTTTTCTCCACGTAAGTGGAGGTGATCC	ND	4
1266	Sequence 58 [34151 bp ] [ 2 CRISPR ] [ 20 spacers ] [ 5 evidence level ]	58_2	33303	33391	1	GTTTTCTCCACGTAAGTGGAGGTGATCC	ND	1
1267	Sequence 108 [1321 bp ] [ 1 CRISPR ] [ 15 spacers ] [ 4 evidence level ]	108_1	175	1121	15	GTATTCTCCACGTATGTGGAGGTGATCC	ND	4
1275	Sequence 71 [19927 bp ] [ 1 CRISPR ] [ 16 spacers ] [ 4 evidence level ]	71_1	15771	16776	16	GTATTCTCCACGTATGTGGAGGTGATCC	ND	4
1275	Sequence 141 [8234 bp ] [ 1 CRISPR ] [ 7 spacers ] [ 4 evidence level ]	141_1	427	884	7	GGATCACCTCCACATACGTGGAGAATACC	ND	4
1285	Sequence 71 [19927 bp ] [ 1 CRISPR ] [ 16 spacers ] [ 4 evidence level ]	71_1	15771	16776	16	GTATTCTCCACGTATGTGGAGGTGATCC	ND	4
1285	Sequence 141 [8234 bp ] [ 1 CRISPR ] [ 7 spacers ] [ 4 evidence level ]	141_1	427	884	7	GGATCACCTCCACATACGTGGAGAATACC	ND	4
3147	Sequence 71 [19927 bp ] [ 1 CRISPR ] [ 16 spacers ] [ 4 evidence level ]	71_1	15771	16776	16	GTATTCTCCACGTATGTGGAGGTGATCC	ND	4
3147	Sequence 141 [8234 bp ] [ 1 CRISPR ] [ 7 spacers ] [ 4 evidence level ]	141_1	427	884	7	GGATCACCTCCACATACGTGGAGAATACC	ND	4
AJT	Sequence 19 [32310 bp ] [ 2 CRISPR ] [ 21 spacers ] [ 5 evidence level ]	19_1	16356	16584	3	GTTTTTATCTAACTTAAGAGAAATGTAAAT	ND	1
AJT	Sequence 19 [32310 bp ] [ 2 CRISPR ] [ 21 spacers ] [ 5 evidence level ]	19_2	21078	22293	18	GTTTTTATTTAACTTAAGAGAAATGTAAAG	ND	4
ATCC_10386	Sequence 53 [23686 bp ] [ 1 CRISPR ] [ 46 spacers ] [ 4 evidence level ]	53_1	10732	13796	46	CTTTACATTTCTCTTAAGTTAAATAAAAAC	ND	4
ATCC_12046	none
CAUH18	Sequence 1 [2160583 bp ] [ 3 CRISPR ] [ 32 spacers ] [ 6 evidence level ]	1_1	596136	598034	28	GTCGCACTCCTTGTGAGTGCGTGGATTGAAAT	+	4
CAUH18	Sequence 1 [2160583 bp ] [ 3 CRISPR ] [ 32 spacers ] [ 6 evidence level ]	1_2	719184	719395	3	GTATTCTCCACGTATGTGGAGGTGATCCT	ND	1
CAUH18	Sequence 1 [2160583 bp ] [ 3 CRISPR ] [ 32 spacers ] [ 6 evidence level ]	1_3	1790471	1790625	1	GGCTCTATAATTTTTCCTGTTGATGACTTATCAATATGATAAGCTGTTAACAG	-	1
CGMCC_1.1877	Sequence 57 [23192 bp ] [ 1 CRISPR ] [ 41 spacers ] [ 4 evidence level ]	57_1	10680	13415	41	CTTTACATTTCTCTTAAGTTAAATAAAAAC	ND	4
CIRM-BIA_101	Sequence 55 [24124 bp ] [ 1 CRISPR ] [ 43 spacers ] [ 4 evidence level ]	55_1	10171	13038	43	GTTTTTATTTAACTTAAGAGAAATGTAAAG	ND	4
CIRM-BIA_103	none
CIRM-BIA_104	Sequence 129 [40819 bp ] [ 2 CRISPR ] [ 10 spacers ] [ 5 evidence level ]	129_1	38626	39205	9	GTTTTCTCCACGTAAGTGGAGGTGATCC	ND	4
CIRM-BIA_104	Sequence 129 [40819 bp ] [ 2 CRISPR ] [ 10 spacers ] [ 5 evidence level ]	129_2	39882	39970	1	GTTTTCTCCACGTAAGTGGAGGTGATCC	ND	1
CIRM-BIA_951	Sequence 96 [5457 bp ] [ 1 CRISPR ] [ 22 spacers ] [ 4 evidence level ]	96_1	783	2155	22	GGATCACCTCCACTTACGTGGAGAAAAC	ND	4
CIRM-BIA_953	none
CNRZ32	none
D75	Sequence 1 [2053066 bp ] [ 4 CRISPR ] [ 33 spacers ] [ 10 evidence level ]	1_1	1360958	1361169	3	GGATCACCTCCACATACGTGGAGAATAC	ND	1
D75	Sequence 1 [2053066 bp ] [ 4 CRISPR ] [ 33 spacers ] [ 10 evidence level ]	1_2	1362306	1362394	1	GGATCACCTCCACATACGTGGAGAATAC	ND	1
D75	Sequence 1 [2053066 bp ] [ 4 CRISPR ] [ 33 spacers ] [ 10 evidence level ]	1_3	1490702	1491326	9	CTTTACATTTCTCTTAAGTTAAATAAAAAC	ND	4
D75	Sequence 1 [2053066 bp ] [ 4 CRISPR ] [ 33 spacers ] [ 10 evidence level ]	1_4	1492204	1493550	20	CTTTACATTTCTCTTAAGTTAAATAAAAAC	ND	4
D76	Sequence 1 [2058319 bp ] [ 4 CRISPR ] [ 33 spacers ] [ 10 evidence level ]	1_1	739692	739903	3	GGATCACCTCCACATACGTGGAGAATAC	ND	1
D76	Sequence 1 [2058319 bp ] [ 4 CRISPR ] [ 33 spacers ] [ 10 evidence level ]	1_2	741040	741128	1	GGATCACCTCCACATACGTGGAGAATAC	ND	1
D76	Sequence 1 [2058319 bp ] [ 4 CRISPR ] [ 33 spacers ] [ 10 evidence level ]	1_3	869436	870060	9	CTTTACATTTCTCTTAAGTTAAATAAAAAC	ND	4
D76	Sequence 1 [2058319 bp ] [ 4 CRISPR ] [ 33 spacers ] [ 10 evidence level ]	1_4	870938	872284	20	CTTTACATTTCTCTTAAGTTAAATAAAAAC	ND	4
DPC_4571	Sequence 1 [2080931 bp ] [ 3 CRISPR ] [ 23 spacers ] [ 6 evidence level ]	1_1	1349781	1349901	1	AGAAAAAGAACCAAACAGCCTTTTAATGACTGCTTGATTCT	ND	1
DPC_4571	Sequence 1 [2080931 bp ] [ 3 CRISPR ] [ 23 spacers ] [ 6 evidence level ]	1_2	1448503	1448593	1	TAGGATCACCTCCACATACGTGGAGAATAC	ND	1
DPC_4571	Sequence 1 [2080931 bp ] [ 3 CRISPR ] [ 23 spacers ] [ 6 evidence level ]	1_3	1587579	1589020	21	ATTTCAATCCACGCACTCACAAGGAGTGCGAC	-	4
DS12_8	Sequence 211 [88781 bp ] [ 1 CRISPR ] [ 33 spacers ] [ 4 evidence level ]	211_1	55012	57243	33	GTCGCACTCCTTGTGAGTGCGTGGATTGAAAT	+	4
DS18_8	Sequence 152 [88460 bp ] [ 1 CRISPR ] [ 33 spacers ] [ 4 evidence level ]	152_1	31539	33770	33	ATTTCAATCCACGCACTCACAAGGAGTGCGAC	-	4
DS21_8	Sequence 236 [90508 bp ] [ 1 CRISPR ] [ 33 spacers ] [ 4 evidence level ]	236_1	31539	33770	33	ATTTCAATCCACGCACTCACAAGGAGTGCGAC	-	4
DS3_8	Sequence 175 [88460 bp ] [ 1 CRISPR ] [ 33 spacers ] [ 4 evidence level ]	175_1	54691	56922	33	GTCGCACTCCTTGTGAGTGCGTGGATTGAAAT	+	4
DSM_20075	Sequence 46 [180524 bp ] [ 1 CRISPR ] [ 42 spacers ] [ 4 evidence level ]	46_1	79836	82637	42	CTTTACATTTCTCTTAAGTTAAATAAAAAC	ND	4
FAM1182	Sequence 19 [23249 bp ] [ 1 CRISPR ] [ 19 spacers ] [ 4 evidence level ]	19_1	10953	12235	19	CTTTACATTTCTCTTAAGTTAAATAAAAAC	ND	4
FAM1213	Sequence 4 [82041 bp ] [ 1 CRISPR ] [ 27 spacers ] [ 4 evidence level ]	4_1	48665	50503	27	GTCGCACTCCTTGTGAGTGCGTGGATTGAAAT	+	4
FAM13019	none
FAM14275	Sequence 20 [23700 bp ] [ 1 CRISPR ] [ 27 spacers ] [ 4 evidence level ]	20_1	11561	13392	27	ATTTCAATCCACGCACTCACAAGGAGTGCGAC	-	4
FAM14499	Sequence 16 [23013 bp ] [ 1 CRISPR ] [ 27 spacers ] [ 4 evidence level ]	16_1	11445	13276	27	ATTTCAATCCACGCACTCACAAGGAGTGCGAC	-	4
FAM1450	Sequence 27 [24454 bp ] [ 1 CRISPR ] [ 34 spacers ] [ 4 evidence level ]	27_1	11091	13362	34	CTTTACATTTCTCTTAAGTTAAATAAAAAC	ND	4
FAM19188	Sequence 22 [23433 bp ] [ 1 CRISPR ] [ 23 spacers ] [ 4 evidence level ]	22_1	11561	13125	23	ATTTCAATCCACGCACTCACAAGGAGTGCGAC	-	4
FAM19191	Sequence 24 [23478 bp ] [ 1 CRISPR ] [ 25 spacers ] [ 4 evidence level ]	24_1	11472	13170	25	ATTTCAATCCACGCACTCACAAGGAGTGCGAC	-	4
FAM21493	Sequence 25 [23611 bp ] [ 1 CRISPR ] [ 45 spacers ] [ 4 evidence level ]	25_1	11445	14481	45	ATTTCAATCCACGCACTCACAAGGAGTGCGAC	-	4
FAM22076	Sequence 15 [31147 bp ] [ 1 CRISPR ] [ 16 spacers ] [ 4 evidence level ]	15_1	10143	11229	16	GTTTTTATTTAACTTAAGAGAAATGTAAAG	ND	4
FAM22155	Sequence 1 [2191149 bp ] [ 3 CRISPR ] [ 3 spacers ] [ 3 evidence level ]	1_1	746541	746631	1	GTATTCTCCACGTATGTGGAGGTGATCCTA	ND	1
FAM22155	Sequence 1 [2191149 bp ] [ 3 CRISPR ] [ 3 spacers ] [ 3 evidence level ]	1_2	866027	866147	1	AGAATCAGGCAGTCATTAAAAGGCTGTTTGGTTCTTTTTCT	ND	1
FAM22155	Sequence 1 [2191149 bp ] [ 3 CRISPR ] [ 3 spacers ] [ 3 evidence level ]	1_3	1885711	1885866	1	AAACCCTTGCTACGAGCGAAAGTCTAAAAAATAGAC	ND	1
FAM22157	Sequence 2 [70908 bp ] [ 1 CRISPR ] [ 17 spacers ] [ 4 evidence level ]	2_1	58177	59347	17	GTCGCACTCCTTGTGAGTGCGTGGATTGAAAT	+	4
FAM23285	Sequence 23 [23129 bp ] [ 1 CRISPR ] [ 27 spacers ] [ 4 evidence level ]	23_1	11561	13392	27	ATTTCAATCCACGCACTCACAAGGAGTGCGAC	-	4
FAM8102	Sequence 23 [22595 bp ] [ 1 CRISPR ] [ 19 spacers ] [ 4 evidence level ]	23_1	11561	12858	19	ATTTCAATCCACGCACTCACAAGGAGTGCGAC	-	4
FAM8105	Sequence 24 [24208 bp ] [ 1 CRISPR ] [ 20 spacers ] [ 4 evidence level ]	24_1	12537	13900	20	ATTTCAATCCACGCACTCACAAGGAGTGCGAC	-	4
FAM8106	Sequence 1 [2209387 bp ] [ 2 CRISPR ] [ 28 spacers ] [ 5 evidence level ]	1_1	601821	603652	27	GTCGCACTCCTTGTGAGTGCGTGGATTGAAAT	+	4
FAM8106	Sequence 1 [2209387 bp ] [ 2 CRISPR ] [ 28 spacers ] [ 5 evidence level ]	1_2	752689	752779	1	GTATTCTCCACGTATGTGGAGGTGATCCTA	ND	1
FAM8627	Sequence 1 [2035631 bp ] [ 1 CRISPR ] [ 19 spacers ] [ 4 evidence level ]	1_1	1281005	1282287	19	CTTTACATTTCTCTTAAGTTAAATAAAAAC	ND	4
H10	Sequence 1 [2145899 bp ] [ 3 CRISPR ] [ 42 spacers ] [ 6 evidence level ]	1_1	578826	581519	40	GTCGCACTCCTTGTGAGTGCGTGGATTGAAAT	+	4
H10	Sequence 1 [2145899 bp ] [ 3 CRISPR ] [ 42 spacers ] [ 6 evidence level ]	1_2	706414	706497	1	GTGTATTCTCCACGTATGTGGAG	-	1
H10	Sequence 1 [2145899 bp ] [ 3 CRISPR ] [ 42 spacers ] [ 6 evidence level ]	1_3	2004248	2004400	1	TTTGAACAAAACACATCATATACCATATTAGTTCGAATATCAAACTATT	ND	1
H9	Sequence 1 [1871119 bp ] [ 3 CRISPR ] [ 76 spacers ] [ 12 evidence level ]	1_1	1293797	1295719	31	AGGATCACCTCCACATACGTGGAGAATAC	ND	4
H9	Sequence 1 [1871119 bp ] [ 3 CRISPR ] [ 76 spacers ] [ 12 evidence level ]	1_2	1307835	1309024	19	AGGATCACCTCCACATACGTGGAGAATAC	ND	4
H9	Sequence 1 [1871119 bp ] [ 3 CRISPR ] [ 76 spacers ] [ 12 evidence level ]	1_3	1423044	1424790	26	CTTTACATTTCTCTTAAGTTAAATAAAAAC	ND	4
KLDS1.8701	Sequence 1 [2096031 bp ] [ 3 CRISPR ] [ 40 spacers ] [ 11 evidence level ]	1_1	735863	736129	4	GTTTTCTCCACGTAAGTGGAGGT	-	3
KLDS1.8701	Sequence 1 [2096031 bp ] [ 3 CRISPR ] [ 40 spacers ] [ 11 evidence level ]	1_2	890302	891796	24	GTATTCTCCACGTATGTGGAGGTGATCC	ND	4
KLDS1.8701	Sequence 1 [2096031 bp ] [ 3 CRISPR ] [ 40 spacers ] [ 11 evidence level ]	1_3	902441	903200	12	GTATTCTCCACGTATGTGGAGGTGATCC	ND	4
Lh_12	Sequence 284 [40291 bp ] [ 2 CRISPR ] [ 10 spacers ] [ 5 evidence level ]	284_1	855	944	1	GGATCACCTCCACTTACGTGGAGAAAAC	ND	1
Lh_12	Sequence 284 [40291 bp ] [ 2 CRISPR ] [ 10 spacers ] [ 5 evidence level ]	284_2	1621	2199	9	GGATCACCTCCACTTACGTGGAGAAAAC	ND	4
Lh_23	none
LH99	Sequence 1 [2082741 bp ] [ 2 CRISPR ] [ 36 spacers ] [ 8 evidence level ]	1_1	562582	563799	18	GTTTTTATTTAACTTAAGAGAAATGTAAAG	ND	4
LH99	Sequence 1 [2082741 bp ] [ 2 CRISPR ] [ 36 spacers ] [ 8 evidence level ]	1_2	679887	681012	18	GTATTCTCCACGTATGTGGAGGTGATCC	ND	4
LMG_22464	Sequence 250 [7782 bp ] [ 1 CRISPR ] [ 5 spacers ] [ 4 evidence level ]	250_1	7381	7712	5	GTATTCTCCACGTATGTGGAGGTGATC	ND	4
LMG_22464	Sequence 257 [30239 bp ] [ 1 CRISPR ] [ 21 spacers ] [ 4 evidence level ]	257_1	9844	11154	21	GTATTCTCCACGTATGTGGAGGTGATCCT	ND	4
LMG_S-29187	none
M3	none
M92	none
MB2-1	Sequence 1 [2084058 bp ] [ 4 CRISPR ] [ 44 spacers ] [ 7 evidence level ]	1_1	372695	372830	2	TATCCCGTCTCATTAGGAATGAAA	+	1
MB2-1	Sequence 1 [2084058 bp ] [ 4 CRISPR ] [ 44 spacers ] [ 7 evidence level ]	1_2	741665	741768	1	GTTTAAACTGGCTTGCTTATTTTAGTAATTAATAC	ND	1
MB2-1	Sequence 1 [2084058 bp ] [ 4 CRISPR ] [ 44 spacers ] [ 7 evidence level ]	1_3	1524688	1524776	1	GACTATGCCATTGCCGCAGGGATTTTAG	-	1
MB2-1	Sequence 1 [2084058 bp ] [ 4 CRISPR ] [ 44 spacers ] [ 7 evidence level ]	1_4	1644308	1647001	40	CTTTACATTTCTCTTAAGTTAAATAAAAAC	ND	4
MTCC_5463	none
R0052	Sequence 1 [2129206 bp ] [ 2 CRISPR ] [ 34 spacers ] [ 5 evidence level ]	1_1	580774	583005	33	GTCGCACTCCTTGTGAGTGCGTGGATTGAAAT	+	4
R0052	Sequence 1 [2129206 bp ] [ 2 CRISPR ] [ 34 spacers ] [ 5 evidence level ]	1_2	1953579	1953731	1	TTTGAACAAAACACATCATATACCATATTAGTTCGAATATCAAACTATT	ND	1
TJA10	Sequence 212 [10676 bp ] [ 1 CRISPR ] [ 8 spacers ] [ 4 evidence level ]	212_1	10063	10632	8	GTCGCACTCCTTGTGAGTGCGTGGATTGAAAT	+	4
TJA10	Sequence 213 [10626 bp ] [ 1 CRISPR ] [ 10 spacers ] [ 4 evidence level ]	213_1	45	743	10	GTCGCACTCCTTGTGAGTGCGTGGATTGAAAT	+	4
UC1156	Sequence 307 [8140 bp ] [ 1 CRISPR ] [ 8 spacers ] [ 4 evidence level ]	307_1	471	986	8	GGATCACCTCCACATACGTGGAGAATAC	ND	4
UC1156	Sequence 348 [13705 bp ] [ 2 CRISPR ] [ 16 spacers ] [ 5 evidence level ]	348_1	3361	3450	1	GGATCACCTCCACATACGTGGAGAATACT	ND	1
UC1156	Sequence 348 [13705 bp ] [ 2 CRISPR ] [ 16 spacers ] [ 5 evidence level ]	348_2	7376	8318	15	GGATCACCTCCACATACGTGGAGAATAC	ND	4
