# Supplementary material for: Genomic Comparison of Lactobacillus helveticus Strains Highlights Probiotic Potential
Source: Front Microbiol. 2019 Jun 26;10:1380. doi: 10.3389/fmicb.2019.01380 (PMC6606699; doi:10.3389/fmicb.2019.01380)
Supplement: DATA S4 — Dataset A. “Adhesion and aggregation genes” worksheet. Results from genome mining as presence/absence of genes known to be related to adhesion and aggregation features in all L. helveticus strains. Dataset B. “Host adaptation” worksheet. Results from genome mining as presence/absence of genes known to be related to host adaptation features in all L. helveticus strains. Dataset C. “Mobile genetic elements” worksheet. Results from genome mining as presence/absence of genes known to be related to mobile genetic elements features in all L. helveticus strains. Dataset D. “Stress response” worksheet. Results from genome mining as presence/absence of genes known to be related to stress response features in all L. helveticus strains. Dataset E. “Highlight stress response” worksheet. Genes responsible of stress response are grouped in general categories. Dataset F. Results of Bagel4 for the UC strains. [file Table_4.XLSX]

## Sheet: Adhesion and aggregation
Results from genome mining as presence/absence of genes known to be related to probiotic associated features in all L. helveticus strains.
Column	Description
A	Functional category of genes according to "Senan S, Prajapati JB, Joshi CG. Whole-genome based validation of the adaptive properties of Indian origin probiotic Lactobacillus helveticus MTCC 5463. J Sci Food Agric. 2015 Jan;95(2):321-8. doi: 10.1002/jsfa.6721."
B	Gene ID
C	Gene ID in the strain MTCC 5463 as reported in DOI: 10.1002/jsfa.6721
D	Gene annotation
E	Number of strains sequenced in the present study where the gene has been identified
F	Number of strains deposited in NCBI (December 2018) where the gene has been identified
G-BK	Genes identified in the 57 strains analyzed
Category	Gene_ID	AAULH	Annotation	Number of genes in newly sequenced strains	No. NCBI	UC1035	UC1266	UC1267	UC1275	UC1285	UC3147	AJT	ATCC_10386	ATCC_12046	CAUH18	CGMCC_1.1877	CIRM-BIA_101	CIRM-BIA_103	CIRM-BIA_104	CIRM-BIA_951	CIRM-BIA_953	CNRZ32	D75	D76	DPC_4571	DS12_8	DS18_8	DS21_8	DS3_8	DSM_20075	FAM1182	FAM1213	FAM13019	FAM14275	FAM14499	FAM1450	FAM19188	FAM19191	FAM21493	FAM22076	FAM22155	FAM22157	FAM23285	FAM8102	FAM8105	FAM8106	FAM8627	H10	H9
Adhesion and aggregation	WP_003631058.1	AAULH_12451	Hypothetical protein	0	1
Adhesion and aggregation	WP_003627391.1	AAULH_10742	Aggregation promoting factor	6	51	ENMJCHAJ_00399	FFGLJKDJ_00253	GPEJCBIH_01585	ICGEINOA_01311	LMJHPEMF_00958	EDAPKGMG_00263	PJHCOHLB_00010	LEHNOGBD_00794	DKCOMLAD_00062	KGAMPGPP_02132	JCIBJBMI_01959	HCKEMMAA_01521	PPGEPIKK_01052	CCEELELI_01911	MGMILCEJ_00889	BCKLMFMJ_00487	LBEICBOF_00413	ADHAJEDL_00226	AGMHPKHO_01815	MCKNEDNN_02033	KILKDBFG_01714	CFICLMEH_01702	EFMNGIHA_01746	BBAINMHL_01037	HGEOLDCJ_00583	PIDPAJNP_01128	KKPNALKK_01852	NNPIMLON_02034	BOMFNILD_02098	NLDADAPD_01639	ILDKKMFI_01522	NAENOEFL_01969	NHLGHLGB_02052	FDNLEMMI_00954	FCGPAOPO_01222	NKOKFAAP_02156	LGLFMFFE_01421	OJEFGOGD_02058	ILJAABNJ_02102	DGBGHPJA_02216	FEDPOKGA_02106	LCFCNLMD_00135	MEJBBOEL_02132	JIKAPLHG_01897
Adhesion and aggregation	WP_003629732.1	AAULH_09428	putative aggregation promoting protein	0	4							PJHCOHLB_00204		DKCOMLAD_01435								LBEICBOF_01983
Adhesion and aggregation	WP_003628976.1	AAULH_07706	putative sortase	6	50	ENMJCHAJ_00259	FFGLJKDJ_02002	GPEJCBIH_01494	ICGEINOA_01363	LMJHPEMF_01068	EDAPKGMG_01847	PJHCOHLB_00508	LEHNOGBD_00290	DKCOMLAD_01112	KGAMPGPP_00953	JCIBJBMI_00889	HCKEMMAA_00867	PPGEPIKK_00631	CCEELELI_00326	MGMILCEJ_01008	BCKLMFMJ_01144	LBEICBOF_01636	ADHAJEDL_01347	AGMHPKHO_00667	MCKNEDNN_01448	KILKDBFG_00937	CFICLMEH_00938	EFMNGIHA_00967	BBAINMHL_01247	HGEOLDCJ_00400	PIDPAJNP_01716	KKPNALKK_00622	NNPIMLON_01125	BOMFNILD_00582		ILDKKMFI_01834	NAENOEFL_00337	NHLGHLGB_00330	FDNLEMMI_01349	FCGPAOPO_01581	NKOKFAAP_00993	LGLFMFFE_00831	OJEFGOGD_00652	ILJAABNJ_00409	DGBGHPJA_01002	FEDPOKGA_00534	LCFCNLMD_01129	MEJBBOEL_00953	JIKAPLHG_01291
Adhesion and aggregation	WP_003628850.1	AAULH_07186	Fibronectin-binding protein	6	51	ENMJCHAJ_01377	FFGLJKDJ_00955	GPEJCBIH_01833	ICGEINOA_00821	LMJHPEMF_01850	EDAPKGMG_01414	PJHCOHLB_00596	LEHNOGBD_00211	DKCOMLAD_01030	KGAMPGPP_01037	JCIBJBMI_00351	HCKEMMAA_02070	PPGEPIKK_02089	CCEELELI_00538	MGMILCEJ_00742	BCKLMFMJ_00080	LBEICBOF_01486	ADHAJEDL_01263	AGMHPKHO_00582	MCKNEDNN_01370	KILKDBFG_01703	CFICLMEH_01693	EFMNGIHA_01720	BBAINMHL_01739	HGEOLDCJ_00320	PIDPAJNP_00081	KKPNALKK_00003	NNPIMLON_00065	BOMFNILD_00060	NLDADAPD_01902	ILDKKMFI_00040	NAENOEFL_00060	NHLGHLGB_00060	FDNLEMMI_00204	FCGPAOPO_00031	NKOKFAAP_01069	LGLFMFFE_00078	OJEFGOGD_00438	ILJAABNJ_00240	DGBGHPJA_01088	FEDPOKGA_00242	LCFCNLMD_01045	MEJBBOEL_01036	JIKAPLHG_01206
Adhesion and aggregation	WP_003628125.1	AAULH_05516	mucus-binding protein	6	44	ENMJCHAJ_01131 ENMJCHAJ_01132 ENMJCHAJ_01134 ENMJCHAJ_01133	FFGLJKDJ_01801 FFGLJKDJ_01802 FFGLJKDJ_01804 FFGLJKDJ_01803	GPEJCBIH_01564 GPEJCBIH_01565 GPEJCBIH_01566	ICGEINOA_00140 ICGEINOA_00141 ICGEINOA_00142	LMJHPEMF_00533 LMJHPEMF_00532 LMJHPEMF_00531	EDAPKGMG_01760 EDAPKGMG_01761 EDAPKGMG_01762	PJHCOHLB_00917 PJHCOHLB_00918 PJHCOHLB_00920 PJHCOHLB_00919	LEHNOGBD_01986 LEHNOGBD_01980 LEHNOGBD_01979 LEHNOGBD_01977 LEHNOGBD_01978	DKCOMLAD_00754 DKCOMLAD_00749 DKCOMLAD_00748 DKCOMLAD_00747		JCIBJBMI_01305 JCIBJBMI_01304 JCIBJBMI_01302 JCIBJBMI_01303	HCKEMMAA_01335 HCKEMMAA_01334 HCKEMMAA_01332 HCKEMMAA_01333	PPGEPIKK_01496 PPGEPIKK_01497 PPGEPIKK_01498	CCEELELI_00193 CCEELELI_00192 CCEELELI_00190 CCEELELI_00191	MGMILCEJ_00914 MGMILCEJ_00915 MGMILCEJ_00917 MGMILCEJ_00916	BCKLMFMJ_01741	LBEICBOF_01184 LBEICBOF_01178 LBEICBOF_01177 LBEICBOF_01176	ADHAJEDL_00958 ADHAJEDL_00957 ADHAJEDL_00955 ADHAJEDL_00956	AGMHPKHO_00276 AGMHPKHO_00275 AGMHPKHO_00273 AGMHPKHO_00274	MCKNEDNN_01064 MCKNEDNN_01063 MCKNEDNN_01061 MCKNEDNN_01062			EFMNGIHA_01989 EFMNGIHA_01990		HGEOLDCJ_01151 HGEOLDCJ_01154 HGEOLDCJ_01155 HGEOLDCJ_01157 HGEOLDCJ_01156	PIDPAJNP_01191 PIDPAJNP_01190 PIDPAJNP_01188 PIDPAJNP_01189		NNPIMLON_01192 NNPIMLON_01193 NNPIMLON_01195 NNPIMLON_01194	BOMFNILD_00642 BOMFNILD_00643 BOMFNILD_00645 BOMFNILD_00644	NLDADAPD_01205 NLDADAPD_01206 NLDADAPD_01208 NLDADAPD_01207	ILDKKMFI_01380 ILDKKMFI_01374 ILDKKMFI_01373 ILDKKMFI_01372	NAENOEFL_00671 NAENOEFL_00672 NAENOEFL_00674 NAENOEFL_00673	NHLGHLGB_00461 NHLGHLGB_00462 NHLGHLGB_00464 NHLGHLGB_00463	FDNLEMMI_00337 FDNLEMMI_00336 FDNLEMMI_00334 FDNLEMMI_00335	FCGPAOPO_01271 FCGPAOPO_01270 FCGPAOPO_01268 FCGPAOPO_01269	NKOKFAAP_01391 NKOKFAAP_01392 NKOKFAAP_01394 NKOKFAAP_01393	LGLFMFFE_01475 LGLFMFFE_01476 LGLFMFFE_01478 LGLFMFFE_01477	OJEFGOGD_00800 OJEFGOGD_00801 OJEFGOGD_00803 OJEFGOGD_00802	ILJAABNJ_00463 ILJAABNJ_00464 ILJAABNJ_00466 ILJAABNJ_00465	DGBGHPJA_01378 DGBGHPJA_01379 DGBGHPJA_01381 DGBGHPJA_01380	FEDPOKGA_00756 FEDPOKGA_00757 FEDPOKGA_00759 FEDPOKGA_00758	LCFCNLMD_00789 LCFCNLMD_00782 LCFCNLMD_00781 LCFCNLMD_00778 LCFCNLMD_00779 LCFCNLMD_00780		JIKAPLHG_00949 JIKAPLHG_00942 JIKAPLHG_00941 JIKAPLHG_00939 JIKAPLHG_00940
Adhesion and aggregation	eno	AAULH_05379	phosphopyruvate hydratase	0	12							PJHCOHLB_02023								MGMILCEJ_01624														BOMFNILD_01744	NLDADAPD_01385		NAENOEFL_01641	NHLGHLGB_01731	FDNLEMMI_01504			LGLFMFFE_01630	OJEFGOGD_01635	ILJAABNJ_00343	DGBGHPJA_00030	FEDPOKGA_01815
Adhesion and aggregation	WP_003626112.1	AAULH_04345	putative competence protein	6	51	ENMJCHAJ_01236	FFGLJKDJ_00221	GPEJCBIH_01900	ICGEINOA_01566	LMJHPEMF_01003	EDAPKGMG_02109	PJHCOHLB_01127	LEHNOGBD_01783	DKCOMLAD_00528	KGAMPGPP_01572	JCIBJBMI_01462	HCKEMMAA_01674	PPGEPIKK_01361	CCEELELI_00571	MGMILCEJ_00587	BCKLMFMJ_00518	LBEICBOF_00955	ADHAJEDL_00737	AGMHPKHO_00054	MCKNEDNN_00855	KILKDBFG_00560	CFICLMEH_00510	EFMNGIHA_00578	BBAINMHL_00536	HGEOLDCJ_01933	PIDPAJNP_01256	KKPNALKK_00715	NNPIMLON_01212	BOMFNILD_00448	NLDADAPD_01073	ILDKKMFI_01243	NAENOEFL_01246	NHLGHLGB_00192	FDNLEMMI_01263	FCGPAOPO_01326	NKOKFAAP_01597	LGLFMFFE_00872	OJEFGOGD_01250	ILJAABNJ_01281	DGBGHPJA_01674	FEDPOKGA_01379	LCFCNLMD_00561	MEJBBOEL_01577	JIKAPLHG_00746
Adhesion and aggregation	tpiA	AAULH_04110	triose-phosphate isomerase	6	51	ENMJCHAJ_00744	FFGLJKDJ_00654	GPEJCBIH_00054	ICGEINOA_00356	LMJHPEMF_01186	EDAPKGMG_00501	PJHCOHLB_01163	LEHNOGBD_01749	DKCOMLAD_00494	KGAMPGPP_01605	JCIBJBMI_01641	HCKEMMAA_00123	PPGEPIKK_00398	CCEELELI_01405	MGMILCEJ_00631	BCKLMFMJ_01590	LBEICBOF_00920	ADHAJEDL_00703	AGMHPKHO_00020	MCKNEDNN_00820	KILKDBFG_00530	CFICLMEH_00480	EFMNGIHA_00548	BBAINMHL_00566	HGEOLDCJ_01899	PIDPAJNP_00561	KKPNALKK_01194	NNPIMLON_01913	BOMFNILD_00483	NLDADAPD_00689	ILDKKMFI_00832	NAENOEFL_00764	NHLGHLGB_00227	FDNLEMMI_00449	FCGPAOPO_00705	NKOKFAAP_01634	LGLFMFFE_00589	OJEFGOGD_00877	ILJAABNJ_00870	DGBGHPJA_01709	FEDPOKGA_00863	LCFCNLMD_00524	MEJBBOEL_01608	JIKAPLHG_00713
Adhesion and aggregation	WP_003631300.1	AAULH_01693	prepilin peptidase	6	51	ENMJCHAJ_01179	FFGLJKDJ_01048	GPEJCBIH_00825	ICGEINOA_00301	LMJHPEMF_01098	EDAPKGMG_01079	PJHCOHLB_01656	LEHNOGBD_01278	DKCOMLAD_01761	KGAMPGPP_00310	JCIBJBMI_01760	HCKEMMAA_02000	PPGEPIKK_00723	CCEELELI_00488	MGMILCEJ_00128	BCKLMFMJ_01563	LBEICBOF_02314	ADHAJEDL_01957	AGMHPKHO_01277	MCKNEDNN_00331	KILKDBFG_00767	CFICLMEH_00734	EFMNGIHA_00276	BBAINMHL_00455	HGEOLDCJ_01740	PIDPAJNP_00391	KKPNALKK_02016	NNPIMLON_00114	BOMFNILD_00378	NLDADAPD_00581	ILDKKMFI_00802	NAENOEFL_01116	NHLGHLGB_00815	FDNLEMMI_00240	FCGPAOPO_00451	NKOKFAAP_00345	LGLFMFFE_00464	OJEFGOGD_00331	ILJAABNJ_00792	DGBGHPJA_00318	FEDPOKGA_00867	LCFCNLMD_01767	MEJBBOEL_00311	JIKAPLHG_00282
Adhesion and aggregation	WP_003630794.1	AAULH_01325	putative bacterial surface layer protein	6	50	ENMJCHAJ_00597 ENMJCHAJ_00596	FFGLJKDJ_01155 FFGLJKDJ_01156	GPEJCBIH_00470 GPEJCBIH_00469	ICGEINOA_00727 ICGEINOA_00726	LMJHPEMF_00368	EDAPKGMG_00106 EDAPKGMG_00105	PJHCOHLB_01726	LEHNOGBD_01190	DKCOMLAD_01830 DKCOMLAD_01829	KGAMPGPP_00243	JCIBJBMI_01500	HCKEMMAA_00738 HCKEMMAA_00737	PPGEPIKK_01842	CCEELELI_00002 CCEELELI_00001	MGMILCEJ_00555	BCKLMFMJ_00259	LBEICBOF_02394 LBEICBOF_02393	ADHAJEDL_02028 ADHAJEDL_02027	AGMHPKHO_01348 AGMHPKHO_01347	MCKNEDNN_00257	KILKDBFG_01993	CFICLMEH_00970	EFMNGIHA_00833	BBAINMHL_01030	HGEOLDCJ_01632	PIDPAJNP_00556	KKPNALKK_01616	NNPIMLON_00684 NNPIMLON_00683	BOMFNILD_00274	NLDADAPD_00197	ILDKKMFI_01786	NAENOEFL_00199	NHLGHLGB_00648	FDNLEMMI_00072	FCGPAOPO_00793 FCGPAOPO_00794	NKOKFAAP_00272 NKOKFAAP_00273	LGLFMFFE_00866	OJEFGOGD_00280	ILJAABNJ_00262	DGBGHPJA_00245	FEDPOKGA_00356	LCFCNLMD_01843 LCFCNLMD_01842	MEJBBOEL_00245	JIKAPLHG_00221
Adhesion and aggregation	WP_003630678.1	AAULH_01148	ferrous iron transporter A	1	6	ENMJCHAJ_00381															BCKLMFMJ_01364				MCKNEDNN_00225						PIDPAJNP_00076									FCGPAOPO_00165
[truncated: 13 more columns]

## Sheet: Host adaptation
Results from genome mining as presence/absence of genes known to be related to probiotic associated features in all L. helveticus strains.
Column	Description
A	Functional category of genes according to "Senan S, Prajapati JB, Joshi CG. Whole-genome based validation of the adaptive properties of Indian origin probiotic Lactobacillus helveticus MTCC 5463. J Sci Food Agric. 2015 Jan;95(2):321-8. doi: 10.1002/jsfa.6721."
B	Gene ID
C	Gene ID in the strain MTCC 5463 as reported in DOI: 10.1002/jsfa.6721
D	Gene annotation
E	Number of strains sequenced in the present study where the gene has been identified
F	Number of strains deposited in NCBI (December 2018) where the gene has been identified
G-BK	Genes identified in the 57 strains analyzed
Category	Gene_ID	AAULH	Annotation	Number of genes in newly sequenced strains	No. NCBI	UC1035	UC1266	UC1267	UC1275	UC1285	UC3147	AJT	ATCC_10386	ATCC_12046	CAUH18	CGMCC_1.1877	CIRM-BIA_101	CIRM-BIA_103	CIRM-BIA_104	CIRM-BIA_951	CIRM-BIA_953	CNRZ32	D75	D76	DPC_4571	DS12_8	DS18_8	DS21_8	DS3_8	DSM_20075	FAM1182	FAM1213	FAM13019	FAM14275	FAM14499	FAM1450	FAM19188	FAM19191	FAM21493	FAM22076	FAM22155	FAM22157	FAM23285	FAM8102	FAM8105	FAM8106	FAM8627	H10	H9
Host adaptation	WP_003631477.1	AAULH_13756	dTDP-4-dehydrorhamnose reductase	4	8		FFGLJKDJ_02059		ICGEINOA_00838	LMJHPEMF_02160	EDAPKGMG_00910			DKCOMLAD_00159						MGMILCEJ_01848						KILKDBFG_01773	CFICLMEH_01755	EFMNGIHA_01898	BBAINMHL_01803
Host adaptation	WP_003631439.1	AAULH_13536	hypothetical protein	0	5									DKCOMLAD_00136																	PIDPAJNP_00783									FCGPAOPO_01371							LCFCNLMD_02052
Host adaptation	WP_003631435.1	AAULH_13506	glycosyl transferase	0	1
Host adaptation	WP_003631434.1	AAULH_13501	glycosyltransferase, group 1 family protein	0	3									DKCOMLAD_00139																																	LCFCNLMD_02056
Host adaptation	WP_003630728.1	AAULH_11816	glycosyl transferase	0	5									DKCOMLAD_00141																	PIDPAJNP_00788									FCGPAOPO_01376							LCFCNLMD_02058
Host adaptation	WP_003630727.1	AAULH_11811	hypothetical protein	0	1
Host adaptation	WP_003630624.1	AAULH_11466	D-alanyl-lipoteichoic acid biosynthesis protein DltD	6	51	ENMJCHAJ_00554	FFGLJKDJ_00007	GPEJCBIH_00078	ICGEINOA_00403	LMJHPEMF_01471	EDAPKGMG_00518	PJHCOHLB_01929	LEHNOGBD_00941	DKCOMLAD_02149	KGAMPGPP_02256	JCIBJBMI_00238	HCKEMMAA_01775	PPGEPIKK_01803	CCEELELI_01092	MGMILCEJ_00953	BCKLMFMJ_02350	LBEICBOF_00236	ADHAJEDL_00062	AGMHPKHO_01648	MCKNEDNN_02215	KILKDBFG_00126	CFICLMEH_00129	EFMNGIHA_00055	BBAINMHL_00246	HGEOLDCJ_01335	PIDPAJNP_00722	KKPNALKK_00729	NNPIMLON_01663	BOMFNILD_00805	NLDADAPD_00573	ILDKKMFI_00441	NAENOEFL_00650	NHLGHLGB_00807	FDNLEMMI_00550	FCGPAOPO_00866	NKOKFAAP_02308	LGLFMFFE_01618	OJEFGOGD_00779	ILJAABNJ_00728	DGBGHPJA_02361	FEDPOKGA_00734	LCFCNLMD_02216	MEJBBOEL_02255	JIKAPLHG_02030
Host adaptation	WP_003630616.1	AAULH_11436	Glycosyl hydrolase family 25	6	51	ENMJCHAJ_01569	FFGLJKDJ_00015	GPEJCBIH_00070	ICGEINOA_01337	LMJHPEMF_01462	EDAPKGMG_00509	PJHCOHLB_01937	LEHNOGBD_00932	DKCOMLAD_02158	KGAMPGPP_02247	JCIBJBMI_00246	HCKEMMAA_01784	PPGEPIKK_01795	CCEELELI_01083	MGMILCEJ_00945	BCKLMFMJ_02341	LBEICBOF_00245	ADHAJEDL_00071	AGMHPKHO_01657	MCKNEDNN_02208	KILKDBFG_00135	CFICLMEH_00138	EFMNGIHA_00046	BBAINMHL_00255	HGEOLDCJ_01345	PIDPAJNP_00731	KKPNALKK_00738	NNPIMLON_01377	BOMFNILD_00798	NLDADAPD_00565	ILDKKMFI_00449	NAENOEFL_00642	NHLGHLGB_00800	FDNLEMMI_00558	FCGPAOPO_00875	NKOKFAAP_02298	LGLFMFFE_00900	OJEFGOGD_00772	ILJAABNJ_00721	DGBGHPJA_02354	FEDPOKGA_00727	LCFCNLMD_02207	MEJBBOEL_02247	JIKAPLHG_02022
Host adaptation	WP_003630615.1	AAULH_11431	polysaccharide transport protein	5	50	ENMJCHAJ_01570	FFGLJKDJ_00016	GPEJCBIH_00069		LMJHPEMF_01461	EDAPKGMG_00508	PJHCOHLB_01938	LEHNOGBD_00931	DKCOMLAD_02159	KGAMPGPP_02246	JCIBJBMI_00247	HCKEMMAA_01785	PPGEPIKK_01794	CCEELELI_01082	MGMILCEJ_00944	BCKLMFMJ_02340	LBEICBOF_00246	ADHAJEDL_00072	AGMHPKHO_01658	MCKNEDNN_02207	KILKDBFG_00136	CFICLMEH_00139	EFMNGIHA_00045	BBAINMHL_00256	HGEOLDCJ_01346	PIDPAJNP_00732	KKPNALKK_00739	NNPIMLON_01378	BOMFNILD_00797	NLDADAPD_00564	ILDKKMFI_00450	NAENOEFL_00641	NHLGHLGB_00799	FDNLEMMI_00559	FCGPAOPO_00876	NKOKFAAP_02297	LGLFMFFE_00899	OJEFGOGD_00771	ILJAABNJ_00720	DGBGHPJA_02353	FEDPOKGA_00726	LCFCNLMD_02206	MEJBBOEL_02246	JIKAPLHG_02021
Host adaptation	WP_003625047.1	AAULH_11401	signal peptidase I	6	51	ENMJCHAJ_00004	FFGLJKDJ_00024	GPEJCBIH_00061	ICGEINOA_01251	LMJHPEMF_01256	EDAPKGMG_00052	PJHCOHLB_01947	LEHNOGBD_00923	DKCOMLAD_02173	KGAMPGPP_02238	JCIBJBMI_00255	HCKEMMAA_01793	PPGEPIKK_01786	CCEELELI_01074	MGMILCEJ_00934	BCKLMFMJ_02331	LBEICBOF_00254	ADHAJEDL_00082	AGMHPKHO_01668	MCKNEDNN_02196	KILKDBFG_00144	CFICLMEH_00147	EFMNGIHA_00037	BBAINMHL_00264	HGEOLDCJ_01354	PIDPAJNP_00740	KKPNALKK_00748	NNPIMLON_01218	BOMFNILD_00787	NLDADAPD_00554	ILDKKMFI_01084	NAENOEFL_00631	NHLGHLGB_00789	FDNLEMMI_00569	FCGPAOPO_00884	NKOKFAAP_02285	LGLFMFFE_00889	OJEFGOGD_00761	ILJAABNJ_00710	DGBGHPJA_02343	FEDPOKGA_00716	LCFCNLMD_02197	MEJBBOEL_02238	JIKAPLHG_02005
Host adaptation	WP_003627280.1	AAULH_09930	transporter	6	51	ENMJCHAJ_01678	FFGLJKDJ_01965	GPEJCBIH_00997	ICGEINOA_00479	LMJHPEMF_00458	EDAPKGMG_01374	PJHCOHLB_00126	LEHNOGBD_00625	DKCOMLAD_01520	KGAMPGPP_00522	JCIBJBMI_00111	HCKEMMAA_00922	PPGEPIKK_00650	CCEELELI_01586	MGMILCEJ_00345	BCKLMFMJ_02436	LBEICBOF_02074	ADHAJEDL_01742	AGMHPKHO_01062	MCKNEDNN_01856	KILKDBFG_01112	CFICLMEH_01117	EFMNGIHA_01009	BBAINMHL_01084	HGEOLDCJ_00752	PIDPAJNP_01850	KKPNALKK_01700	NNPIMLON_01085	BOMFNILD_00159	NLDADAPD_00094	ILDKKMFI_02075	NAENOEFL_00157	NHLGHLGB_00158	FDNLEMMI_00993	FCGPAOPO_00569	NKOKFAAP_00567	LGLFMFFE_00395	OJEFGOGD_00094	ILJAABNJ_00094	DGBGHPJA_00537	FEDPOKGA_00095	LCFCNLMD_01523	MEJBBOEL_00519	JIKAPLHG_01687
Host adaptation	WP_003629895.1	AAULH_09853	D-alanyl-D-alanine carboxypeptidase	6	51	ENMJCHAJ_01274	FFGLJKDJ_01708	GPEJCBIH_00131	ICGEINOA_00759	LMJHPEMF_00439	EDAPKGMG_00779	PJHCOHLB_00146	LEHNOGBD_00608	DKCOMLAD_01504	KGAMPGPP_00565	JCIBJBMI_00079	HCKEMMAA_01836	PPGEPIKK_00891	CCEELELI_01779	MGMILCEJ_00328	BCKLMFMJ_00208	LBEICBOF_02054	ADHAJEDL_01723	AGMHPKHO_01043	MCKNEDNN_01837	KILKDBFG_01527	CFICLMEH_01499	EFMNGIHA_01552	BBAINMHL_01526	HGEOLDCJ_00735	PIDPAJNP_00637	KKPNALKK_01759	NNPIMLON_01171	BOMFNILD_00140	NLDADAPD_00075	ILDKKMFI_01104	NAENOEFL_00138	NHLGHLGB_00139	FDNLEMMI_01531	FCGPAOPO_00818	NKOKFAAP_00586	LGLFMFFE_01000	OJEFGOGD_00075	ILJAABNJ_00075	DGBGHPJA_00556	FEDPOKGA_00076	LCFCNLMD_01504	MEJBBOEL_00561	JIKAPLHG_01669
Host adaptation	WP_003627059.1	AAULH_09003	UDP-galactose 4-epimerase	6	51	ENMJCHAJ_01626	FFGLJKDJ_00039	GPEJCBIH_01511	ICGEINOA_01438	LMJHPEMF_02150	EDAPKGMG_01638	PJHCOHLB_00306	LEHNOGBD_00464	DKCOMLAD_01320	KGAMPGPP_00716	JCIBJBMI_01422	HCKEMMAA_00807	PPGEPIKK_01491	CCEELELI_01156	MGMILCEJ_01804	BCKLMFMJ_00021	LBEICBOF_01885	ADHAJEDL_01562	AGMHPKHO_00882	MCKNEDNN_01672	KILKDBFG_01620	CFICLMEH_01572	EFMNGIHA_01592	BBAINMHL_01640	HGEOLDCJ_00612	PIDPAJNP_01450	KKPNALKK_01750	NNPIMLON_01678	BOMFNILD_01079	NLDADAPD_01675	ILDKKMFI_02047	NAENOEFL_02064	NHLGHLGB_01571	FDNLEMMI_00236	FCGPAOPO_01490	NKOKFAAP_00751	LGLFMFFE_01777	OJEFGOGD_02094	ILJAABNJ_02146	DGBGHPJA_00773	FEDPOKGA_01673	LCFCNLMD_01359	MEJBBOEL_00709	JIKAPLHG_01530
Host adaptation	WP_003627559.1	AAULH_07996	signal recognition particle-docking protein FtsY	6	51	ENMJCHAJ_00970	FFGLJKDJ_00609	GPEJCBIH_01064	ICGEINOA_00958	LMJHPEMF_00183	EDAPKGMG_01697	PJHCOHLB_00461	LEHNOGBD_00334	DKCOMLAD_01165	KGAMPGPP_00906	JCIBJBMI_01026	HCKEMMAA_01413	PPGEPIKK_01185	CCEELELI_01356	MGMILCEJ_01576	BCKLMFMJ_02235	LBEICBOF_01690	ADHAJEDL_01397	AGMHPKHO_00718	MCKNEDNN_01495	KILKDBFG_01721	CFICLMEH_01724	EFMNGIHA_01737	BBAINMHL_01748	HGEOLDCJ_00444	PIDPAJNP_00212	KKPNALKK_01361	NNPIMLON_00856	BOMFNILD_00686	NLDADAPD_01334	ILDKKMFI_00213	NAENOEFL_00392	NHLGHLGB_00425	FDNLEMMI_00168	FCGPAOPO_00227	NKOKFAAP_00948	LGLFMFFE_00751	OJEFGOGD_01282	ILJAABNJ_00507	DGBGHPJA_00948	FEDPOKGA_00590	LCFCNLMD_01180	MEJBBOEL_00905	JIKAPLHG_01340
Host adaptation	WP_003627550.1	AAULH_07966	Signal recognition protein Ffh	6	51	ENMJCHAJ_00976	FFGLJKDJ_00811	GPEJCBIH_00710	ICGEINOA_01419	LMJHPEMF_01618	EDAPKGMG_01691	PJHCOHLB_00467	LEHNOGBD_00328	DKCOMLAD_01159	KGAMPGPP_00912	JCIBJBMI_01349	HCKEMMAA_00316	PPGEPIKK_01179	CCEELELI_01350	MGMILCEJ_01570	BCKLMFMJ_02241	LBEICBOF_01684	ADHAJEDL_01391	AGMHPKHO_00712	MCKNEDNN_01489	KILKDBFG_00732	CFICLMEH_00653	EFMNGIHA_00688	BBAINMHL_00657	HGEOLDCJ_00438	PIDPAJNP_00205	KKPNALKK_00661	NNPIMLON_00850	BOMFNILD_00692	NLDADAPD_01327	ILDKKMFI_00207	NAENOEFL_00398	NHLGHLGB_00431	FDNLEMMI_00162	FCGPAOPO_00221	NKOKFAAP_00954	LGLFMFFE_00757	OJEFGOGD_01276	ILJAABNJ_00513	DGBGHPJA_00954	FEDPOKGA_00596	LCFCNLMD_01174	MEJBBOEL_00911	JIKAPLHG_01334
Host adaptation	WP_003628875.1	AAULH_07386	signal peptidase I	5	51	ENMJCHAJ_01405	FFGLJKDJ_00926	GPEJCBIH_00817		LMJHPEMF_01879	EDAPKGMG_01385	PJHCOHLB_00566	LEHNOGBD_00240	DKCOMLAD_01059	KGAMPGPP_01010	JCIBJBMI_00029	HCKEMMAA_00037	PPGEPIKK_02117	CCEELELI_00567	MGMILCEJ_00771	BCKLMFMJ_00053	LBEICBOF_01515	ADHAJEDL_01291	AGMHPKHO_00611	MCKNEDNN_01398	KILKDBFG_00993	CFICLMEH_00882	EFMNGIHA_00911	BBAINMHL_01191	HGEOLDCJ_00349	PIDPAJNP_00110	KKPNALKK_00029	NNPIMLON_00036	BOMFNILD_00031	NLDADAPD_01858	ILDKKMFI_00069	NAENOEFL_00031	NHLGHLGB_00031	FDNLEMMI_00232	FCGPAOPO_00060	NKOKFAAP_01040	LGLFMFFE_00050	OJEFGOGD_00409	ILJAABNJ_00211	DGBGHPJA_01059	FEDPOKGA_00213	LCFCNLMD_01074	MEJBBOEL_01008	JIKAPLHG_01235
Host adaptation	WP_003627408.1	AAULH_07221	signal peptidase II	5	51	ENMJCHAJ_01381	FFGLJKDJ_00951	GPEJCBIH_01837		LMJHPEMF_01854	EDAPKGMG_01410	PJHCOHLB_00592	LEHNOGBD_00215	DKCOMLAD_01034	KGAMPGPP_01033	JCIBJBMI_00004	HCKEMMAA_00012	PPGEPIKK_02093	CCEELELI_00542	MGMILCEJ_00746	BCKLMFMJ_00076	LBEICBOF_01490	ADHAJEDL_01267	AGMHPKHO_00586	MCKNEDNN_01374	KILKDBFG_01707	CFICLMEH_01697	EFMNGIHA_01716	BBAINMHL_01743	HGEOLDCJ_00324	PIDPAJNP_00085	KKPNALKK_00007	NNPIMLON_00061	BOMFNILD_00056	NLDADAPD_01940	ILDKKMFI_00044	NAENOEFL_00056	NHLGHLGB_00056	FDNLEMMI_00208	FCGPAOPO_00035	NKOKFAAP_01065	LGLFMFFE_00074	OJEFGOGD_00434	ILJAABNJ_00236	DGBGHPJA_01084	FEDPOKGA_00238	LCFCNLMD_01049	MEJBBOEL_01030	JIKAPLHG_01210
Host adaptation	WP_003628812.1	AAULH_07101	Transglycosylase associated protein	4	47		FFGLJKDJ_02096		ICGEINOA_00732	LMJHPEMF_02058	EDAPKGMG_01426	PJHCOHLB_00607	LEHNOGBD_00199	DKCOMLAD_01018	KGAMPGPP_01048	JCIBJBMI_00651	HCKEMMAA_01470	PPGEPIKK_02077	CCEELELI_00825	MGMILCEJ_00275	BCKLMFMJ_01530	LBEICBOF_01474	ADHAJEDL_01249	AGMHPKHO_00569	MCKNEDNN_01355	KILKDBFG_01978	CFICLMEH_01979	EFMNGIHA_01977	BBAINMHL_01921	HGEOLDCJ_00944	PIDPAJNP_01008	KKPNALKK_01938		BOMFNILD_02338		ILDKKMFI_00028	NAENOEFL_02236	NHLGHLGB_02212	FDNLEMMI_02091	FCGPAOPO_01661			OJEFGOGD_02280	ILJAABNJ_02308	DGBGHPJA_01102	FEDPOKGA_02321	LCFCNLMD_01029	MEJBBOEL_01047	JIKAPLHG_01192
Host adaptation	WP_003628321.1	AAULH_05986	N-acetylmuramidase	6	50	ENMJCHAJ_00704	FFGLJKDJ_00853	GPEJCBIH_00685	ICGEINOA_01648	LMJHPEMF_00753	EDAPKGMG_00202	PJHCOHLB_00831	LEHNOGBD_00052	DKCOMLAD_00821	KGAMPGPP_01318	JCIBJBMI_01123	HCKEMMAA_00911	PPGEPIKK_00680	CCEELELI_00518	MGMILCEJ_01688	BCKLMFMJ_02383	LBEICBOF_01259	ADHAJEDL_01028	AGMHPKHO_00346	MCKNEDNN_01152	KILKDBFG_01497	CFICLMEH_01649	EFMNGIHA_01425	BBAINMHL_01946	HGEOLDCJ_01085	PIDPAJNP_00175	KKPNALKK_00146	NNPIMLON_00566	BOMFNILD_00507		ILDKKMFI_00312	NAENOEFL_00254	NHLGHLGB_00303	FDNLEMMI_00126	FCGPAOPO_00280	NKOKFAAP_01309	LGLFMFFE_00175	OJEFGOGD_00562	ILJAABNJ_00371	DGBGHPJA_01294	FEDPOKGA_00465	LCFCNLMD_00863	MEJBBOEL_01315	JIKAPLHG_01024
Host adaptation	tig	AAULH_05114	trigger factor	6	51	ENMJCHAJ_00498	FFGLJKDJ_01933	GPEJCBIH_01743	ICGEINOA_01845	LMJHPEMF_00850	EDAPKGMG_00941	PJHCOHLB_00998	LEHNOGBD_01912	DKCOMLAD_00683	KGAMPGPP_01449	JCIBJBMI_00324	HCKEMMAA_00279	PPGEPIKK_02139	CCEELELI_01064	MGMILCEJ_01197	BCKLMFMJ_00965	LBEICBOF_01106	ADHAJEDL_00884	AGMHPKHO_00201	MCKNEDNN_00984	KILKDBFG_00679	CFICLMEH_00602	EFMNGIHA_00658	BBAINMHL_00649	HGEOLDCJ_00056	PIDPAJNP_01594	KKPNALKK_01561	NNPIMLON_00111	BOMFNILD_01076	NLDADAPD_01561	ILDKKMFI_00920	NAENOEFL_00954	NHLGHLGB_01074	FDNLEMMI_00716	FCGPAOPO_01606	NKOKFAAP_01471	LGLFMFFE_00123	OJEFGOGD_01100	ILJAABNJ_01026	DGBGHPJA_01463	FEDPOKGA_01111	LCFCNLMD_00705	MEJBBOEL_01447	JIKAPLHG_00877
Host adaptation	murG	AAULH_04884	UDP-diphospho-muramoylpentapeptide beta-N- acetylglucosaminyltransferase	6	51	ENMJCHAJ_01609	FFGLJKDJ_00297	GPEJCBIH_00153	ICGEINOA_00634	LMJHPEMF_00888	EDAPKGMG_00979	PJHCOHLB_01035	LEHNOGBD_01875	DKCOMLAD_00645	KGAMPGPP_01487	JCIBJBMI_01693	HCKEMMAA_02048	PPGEPIKK_02177	CCEELELI_01026	MGMILCEJ_01160	BCKLMFMJ_02295	LBEICBOF_01068	ADHAJEDL_00847	AGMHPKHO_00164	MCKNEDNN_00945	KILKDBFG_00850	CFICLMEH_02124	EFMNGIHA_00796	BBAINMHL_00064	HGEOLDCJ_00264	PIDPAJNP_00326	KKPNALKK_00890	NNPIMLON_00074	BOMFNILD_00949	NLDADAPD_00741	ILDKKMFI_00906	NAENOEFL_00868	NHLGHLGB_00994	FDNLEMMI_00885	FCGPAOPO_00308	NKOKFAAP_01508	LGLFMFFE_00086	OJEFGOGD_00978	ILJAABNJ_00945	DGBGHPJA_01501	FEDPOKGA_00988	LCFCNLMD_00666	MEJBBOEL_01485	JIKAPLHG_00839
Host adaptation	WP_003628044.1	AAULH_04749	bactoprenol glucosyl transferase	4	40	ENMJCHAJ_00750	FFGLJKDJ_01159			LMJHPEMF_02036	EDAPKGMG_00697		LEHNOGBD_01854		KGAMPGPP_01511	JCIBJBMI_00277	HCKEMMAA_00771	PPGEPIKK_00658	CCEELELI_00907	MGMILCEJ_00233	BCKLMFMJ_01823	LBEICBOF_01045				KILKDBFG_01396	CFICLMEH_02101	EFMNGIHA_01294	BBAINMHL_00041		PIDPAJNP_01935	KKPNALKK_02006		BOMFNILD_01535	NLDADAPD_01789	ILDKKMFI_01965	NAENOEFL_01944	NHLGHLGB_01474	FDNLEMMI_00630	FCGPAOPO_01878		LGLFMFFE_01260	OJEFGOGD_01985	ILJAABNJ_01458	DGBGHPJA_01523	FEDPOKGA_01068	LCFCNLMD_00642
Host adaptation	secA	AAULH_03978	preprotein translocase subunit SecA	6	51	ENMJCHAJ_01367	FFGLJKDJ_01112	GPEJCBIH_00431	ICGEINOA_00476	LMJHPEMF_01660	EDAPKGMG_00461	PJHCOHLB_01195	LEHNOGBD_01726	DKCOMLAD_00469	KGAMPGPP_01639	JCIBJBMI_01206	HCKEMMAA_00194	PPGEPIKK_00310	CCEELELI_02106	MGMILCEJ_01955	BCKLMFMJ_00117	LBEICBOF_00889	ADHAJEDL_00670	AGMHPKHO_02259	MCKNEDNN_00793	KILKDBFG_01585	CFICLMEH_01537	EFMNGIHA_01535	BBAINMHL_01575	HGEOLDCJ_01878	PIDPAJNP_00255	KKPNALKK_00481	NNPIMLON_01722	BOMFNILD_00562	NLDADAPD_00505	ILDKKMFI_00257	NAENOEFL_00511	NHLGHLGB_00557	FDNLEMMI_00025	FCGPAOPO_00177	NKOKFAAP_01667	LGLFMFFE_01114	OJEFGOGD_00613	ILJAABNJ_00570	DGBGHPJA_01740	FEDPOKGA_00516	LCFCNLMD_00491	MEJBBOEL_01635	JIKAPLHG_00686
Host adaptation	WP_003626776.1	AAULH_03611	teichoic acid glycosylation protein	6	51	ENMJCHAJ_00048	FFGLJKDJ_00644	GPEJCBIH_01428	ICGEINOA_00941	LMJHPEMF_01227	EDAPKGMG_00433	PJHCOHLB_01260	LEHNOGBD_01640	DKCOMLAD_00360	KGAMPGPP_01706	JCIBJBMI_01486	HCKEMMAA_00289	PPGEPIKK_00272	CCEELELI_02082	MGMILCEJ_00433	BCKLMFMJ_00900	LBEICBOF_00751	ADHAJEDL_00602	AGMHPKHO_02190	MCKNEDNN_00722	KILKDBFG_00448	CFICLMEH_00416	EFMNGIHA_00464	BBAINMHL_00389	HGEOLDCJ_00780	PIDPAJNP_00939	KKPNALKK_00996	NNPIMLON_00758	BOMFNILD_01330	NLDADAPD_01010	ILDKKMFI_01177	NAENOEFL_00743	NHLGHLGB_01231	FDNLEMMI_01464	FCGPAOPO_01048	NKOKFAAP_01737	LGLFMFFE_00335	OJEFGOGD_00713	ILJAABNJ_01234	DGBGHPJA_01810	FEDPOKGA_01332	LCFCNLMD_00427	MEJBBOEL_01698	JIKAPLHG_00630
Host adaptation	WP_003633047.1	AAULH_03031	N-acetylmuramidase	6	51	ENMJCHAJ_00569	FFGLJKDJ_00435	GPEJCBIH_00365	ICGEINOA_00434	LMJHPEMF_01586	EDAPKGMG_00624	PJHCOHLB_01362	LEHNOGBD_01537	DKCOMLAD_00290	KGAMPGPP_01817	JCIBJBMI_00537	HCKEMMAA_02170	PPGEPIKK_01064	CCEELELI_01736	MGMILCEJ_00013	BCKLMFMJ_00231	LBEICBOF_00692	ADHAJEDL_00476	AGMHPKHO_02065	MCKNEDNN_00611	KILKDBFG_02048	CFICLMEH_01475	EFMNGIHA_01622	BBAINMHL_00937	HGEOLDCJ_00870	PIDPAJNP_00601	KKPNALKK_01265	NNPIMLON_01618	BOMFNILD_01285	NLDADAPD_00928	ILDKKMFI_01330	NAENOEFL_01181	NHLGHLGB_01201	FDNLEMMI_01058	FCGPAOPO_00647	NKOKFAAP_01851	LGLFMFFE_00671	OJEFGOGD_00959	ILJAABNJ_01188	DGBGHPJA_01934	FEDPOKGA_01270	LCFCNLMD_00323	MEJBBOEL_01805	JIKAPLHG_00528
Host adaptation	WP_003633044.1	AAULH_03006	CDP-glycerol:glycerophosphate glycerophosphotransferase	6	51	ENMJCHAJ_00564	FFGLJKDJ_00440	GPEJCBIH_00360	ICGEINOA_00429	LMJHPEMF_01581	EDAPKGMG_00619	PJHCOHLB_01367	LEHNOGBD_01532	DKCOMLAD_00285	KGAMPGPP_01823	JCIBJBMI_00532	HCKEMMAA_02175	PPGEPIKK_01059	CCEELELI_01741	MGMILCEJ_00018	BCKLMFMJ_00236	LBEICBOF_00687	ADHAJEDL_00471	AGMHPKHO_02060	MCKNEDNN_00606	KILKDBFG_02053	CFICLMEH_01480	EFMNGIHA_01617	BBAINMHL_00942	HGEOLDCJ_00875	PIDPAJNP_00596	KKPNALKK_01270	NNPIMLON_01623	BOMFNILD_01290	NLDADAPD_00923	ILDKKMFI_01335	NAENOEFL_01186	NHLGHLGB_01196	FDNLEMMI_01053	FCGPAOPO_00642	NKOKFAAP_01856	LGLFMFFE_00676	OJEFGOGD_00954	ILJAABNJ_01183	DGBGHPJA_01939	FEDPOKGA_01275	LCFCNLMD_00318	MEJBBOEL_01810	JIKAPLHG_00523
Host adaptation	WP_003633019.1	AAULH_02961	poly(glycerol-phosphate) alpha-glucosyltransferase	6	51	ENMJCHAJ_01926	FFGLJKDJ_01302	GPEJCBIH_01715	ICGEINOA_01673	LMJHPEMF_01771	EDAPKGMG_00348	PJHCOHLB_01375	LEHNOGBD_01525	DKCOMLAD_00278	KGAMPGPP_01829	JCIBJBMI_00191	HCKEMMAA_00305	PPGEPIKK_00834	CCEELELI_00671	MGMILCEJ_01553	BCKLMFMJ_00915	LBEICBOF_00679	ADHAJEDL_00463	AGMHPKHO_02052	MCKNEDNN_00599	KILKDBFG_02057	CFICLMEH_01484	EFMNGIHA_01613	BBAINMHL_00946	HGEOLDCJ_00882	PIDPAJNP_01796	KKPNALKK_01277	NNPIMLON_01904	BOMFNILD_01233	NLDADAPD_01622	ILDKKMFI_02106	NAENOEFL_01770	NHLGHLGB_01189	FDNLEMMI_01786	FCGPAOPO_01463	NKOKFAAP_01863	LGLFMFFE_01626	OJEFGOGD_00946	ILJAABNJ_02091	DGBGHPJA_01947	FEDPOKGA_02094	LCFCNLMD_00311	MEJBBOEL_01815	JIKAPLHG_00516
Host adaptation	WP_003633017.1	AAULH_02956	UDP-N-acetyl-D-mannosamine transferase	6	51	ENMJCHAJ_01925	FFGLJKDJ_01303	GPEJCBIH_01714	ICGEINOA_01672	LMJHPEMF_01770	EDAPKGMG_00347	PJHCOHLB_01376	LEHNOGBD_01524	DKCOMLAD_00277	KGAMPGPP_01830	JCIBJBMI_00190	HCKEMMAA_00306	PPGEPIKK_00833	CCEELELI_00672	MGMILCEJ_01552	BCKLMFMJ_00914	LBEICBOF_00678	ADHAJEDL_00462	AGMHPKHO_02051	MCKNEDNN_00598	KILKDBFG_02058	CFICLMEH_01485	EFMNGIHA_01612	BBAINMHL_00947	HGEOLDCJ_00883	PIDPAJNP_01797	KKPNALKK_01278	NNPIMLON_01903	BOMFNILD_01234	NLDADAPD_01621	ILDKKMFI_02105	NAENOEFL_01771	NHLGHLGB_01188	FDNLEMMI_01787	FCGPAOPO_01462	NKOKFAAP_01864	LGLFMFFE_01627	OJEFGOGD_00945	ILJAABNJ_02090	DGBGHPJA_01948	FEDPOKGA_02093	LCFCNLMD_00310	MEJBBOEL_01816	JIKAPLHG_00515
Host adaptation	secG	AAULH_02563	preprotein translocase subunit SecG	5	51	ENMJCHAJ_01780	FFGLJKDJ_01467	GPEJCBIH_01111		LMJHPEMF_00246	EDAPKGMG_01512	PJHCOHLB_02185	LEHNOGBD_01462	DKCOMLAD_01535	KGAMPGPP_00506	JCIBJBMI_01531	HCKEMMAA_00411	PPGEPIKK_01529	CCEELELI_00679	MGMILCEJ_01583	BCKLMFMJ_02550	LBEICBOF_02094	ADHAJEDL_01759	AGMHPKHO_01079	MCKNEDNN_00523	KILKDBFG_01740	CFICLMEH_01690	EFMNGIHA_01698	BBAINMHL_01776	HGEOLDCJ_00082	PIDPAJNP_01466	KKPNALKK_01656	NNPIMLON_01284	BOMFNILD_01561	NLDADAPD_01211	ILDKKMFI_01595	NAENOEFL_01464	NHLGHLGB_01491	FDNLEMMI_01292	FCGPAOPO_01487	NKOKFAAP_00550	LGLFMFFE_01045	OJEFGOGD_01417	ILJAABNJ_01514	DGBGHPJA_00520	FEDPOKGA_01620	LCFCNLMD_01542	MEJBBOEL_00503	JIKAPLHG_01706
Host adaptation	WP_003632302.1	AAULH_02543	glycosyltransferase	6	51	ENMJCHAJ_01783	FFGLJKDJ_01464	GPEJCBIH_01108	ICGEINOA_01049	LMJHPEMF_00249	EDAPKGMG_01509	PJHCOHLB_02182	LEHNOGBD_01459	DKCOMLAD_01538	KGAMPGPP_00503	JCIBJBMI_01534	HCKEMMAA_00408	PPGEPIKK_01532	CCEELELI_00682	MGMILCEJ_01586	BCKLMFMJ_02553	LBEICBOF_02097	ADHAJEDL_01762	AGMHPKHO_01082	MCKNEDNN_00520	KILKDBFG_01743	CFICLMEH_01687	EFMNGIHA_01701	BBAINMHL_01773	HGEOLDCJ_00079	PIDPAJNP_01463	KKPNALKK_01659	NNPIMLON_01287	BOMFNILD_01564	NLDADAPD_01214	ILDKKMFI_01598	NAENOEFL_01467	NHLGHLGB_01494	FDNLEMMI_01295	FCGPAOPO_01484	NKOKFAAP_00547	LGLFMFFE_01048	OJEFGOGD_01420	ILJAABNJ_01517	DGBGHPJA_00517	FEDPOKGA_01623	LCFCNLMD_01545	MEJBBOEL_00500	JIKAPLHG_01709
Host adaptation	WP_003627915.1	AAULH_02538	putative glycosyltransferase	6	51	ENMJCHAJ_01784	FFGLJKDJ_01463	GPEJCBIH_01107	ICGEINOA_01048	LMJHPEMF_00250	EDAPKGMG_01508	PJHCOHLB_02181	LEHNOGBD_01458	DKCOMLAD_01539	KGAMPGPP_00502	JCIBJBMI_01535	HCKEMMAA_00407	PPGEPIKK_01533	CCEELELI_00683	MGMILCEJ_01587	BCKLMFMJ_02554	LBEICBOF_02098	ADHAJEDL_01763	AGMHPKHO_01083	MCKNEDNN_00519	KILKDBFG_01744	CFICLMEH_01686	EFMNGIHA_01702	BBAINMHL_01772	HGEOLDCJ_00078	PIDPAJNP_01462	KKPNALKK_01660	NNPIMLON_01288	BOMFNILD_01565	NLDADAPD_01215	ILDKKMFI_01599	NAENOEFL_01468	NHLGHLGB_01495	FDNLEMMI_01296	FCGPAOPO_01483	NKOKFAAP_00546	LGLFMFFE_01049	OJEFGOGD_01421	ILJAABNJ_01518	DGBGHPJA_00516	FEDPOKGA_01624	LCFCNLMD_01546	MEJBBOEL_00499	JIKAPLHG_01710
Host adaptation	WP_003631553.1	AAULH_02358	preprotein translocase subunit YajC	6	51	ENMJCHAJ_01332	FFGLJKDJ_01389	GPEJCBIH_01154	ICGEINOA_00129	LMJHPEMF_00578	EDAPKGMG_00170	PJHCOHLB_01537	LEHNOGBD_01403	DKCOMLAD_01578	KGAMPGPP_00440	JCIBJBMI_01308	HCKEMMAA_00896	PPGEPIKK_00863	CCEELELI_00958	MGMILCEJ_00047	BCKLMFMJ_01284	LBEICBOF_02163	ADHAJEDL_01830	AGMHPKHO_01150	MCKNEDNN_00454	KILKDBFG_00245	CFICLMEH_00275	EFMNGIHA_00364	BBAINMHL_00299	HGEOLDCJ_00214	PIDPAJNP_00802	KKPNALKK_00284	NNPIMLON_01068	BOMFNILD_00823	NLDADAPD_00644	ILDKKMFI_01158	NAENOEFL_00702	NHLGHLGB_00692	FDNLEMMI_00399	FCGPAOPO_00895	NKOKFAAP_00478	LGLFMFFE_00572	OJEFGOGD_01011	ILJAABNJ_00746	DGBGHPJA_00438	FEDPOKGA_00306	LCFCNLMD_01614	MEJBBOEL_00437	JIKAPLHG_00405
Host adaptation	secE	AAULH_02088	preprotein translocase subunit SecE	6	51	ENMJCHAJ_00150	FFGLJKDJ_00396	GPEJCBIH_00946	ICGEINOA_00012	LMJHPEMF_00475	EDAPKGMG_01786	PJHCOHLB_01586	LEHNOGBD_01345	DKCOMLAD_01675	KGAMPGPP_00382	JCIBJBMI_01265	HCKEMMAA_01104	PPGEPIKK_01027	CCEELELI_00249	MGMILCEJ_00296	BCKLMFMJ_01227	LBEICBOF_02235	ADHAJEDL_01885	AGMHPKHO_01205	MCKNEDNN_00405	KILKDBFG_00313	CFICLMEH_01911	EFMNGIHA_00258	BBAINMHL_00323	HGEOLDCJ_01807	PIDPAJNP_01148	KKPNALKK_00227	NNPIMLON_00495	BOMFNILD_01388	NLDADAPD_00398	ILDKKMFI_02224	NAENOEFL_01314	NHLGHLGB_00494	FDNLEMMI_01179	FCGPAOPO_01282	NKOKFAAP_00427	LGLFMFFE_01850	OJEFGOGD_01321	ILJAABNJ_01368	DGBGHPJA_00388	FEDPOKGA_01389	LCFCNLMD_01688	MEJBBOEL_00379	JIKAPLHG_00350
Host adaptation	secY	AAULH_01823	preprotein translocase subunit SecY	6	51	ENMJCHAJ_01204	FFGLJKDJ_01023	GPEJCBIH_00850	ICGEINOA_00326	LMJHPEMF_01123	EDAPKGMG_01054	PJHCOHLB_01631	LEHNOGBD_01303	DKCOMLAD_01736	KGAMPGPP_00336	JCIBJBMI_01785	HCKEMMAA_01975	PPGEPIKK_00748	CCEELELI_00463	MGMILCEJ_00153	BCKLMFMJ_00375	LBEICBOF_02289	ADHAJEDL_01932	AGMHPKHO_01252	MCKNEDNN_00356	KILKDBFG_00792	CFICLMEH_00709	EFMNGIHA_00301	BBAINMHL_00430	HGEOLDCJ_01765	PIDPAJNP_00366	KKPNALKK_01046	NNPIMLON_00139	BOMFNILD_00403	NLDADAPD_00606	ILDKKMFI_00777	NAENOEFL_01141	NHLGHLGB_00840	FDNLEMMI_00265	FCGPAOPO_00426	NKOKFAAP_00370	LGLFMFFE_00489	OJEFGOGD_00356	ILJAABNJ_00817	DGBGHPJA_00343	FEDPOKGA_00892	LCFCNLMD_01742	MEJBBOEL_00337	JIKAPLHG_00307
Host adaptation	WP_003625729.1	AAULH_01552	UDP-N-acetylmuramoylalanyl-D-glutamyl-2, 6-diaminopimelate-D-alanyl-D-alanine ligase	6	51	ENMJCHAJ_00542	FFGLJKDJ_00287	GPEJCBIH_00172	ICGEINOA_00094	LMJHPEMF_00023	EDAPKGMG_01725	PJHCOHLB_01687	LEHNOGBD_01252	DKCOMLAD_01789	KGAMPGPP_00283	JCIBJBMI_00748	HCKEMMAA_00344	PPGEPIKK_00944	CCEELELI_00594	MGMILCEJ_00403	BCKLMFMJ_00710	LBEICBOF_02347	ADHAJEDL_01986	AGMHPKHO_01306	MCKNEDNN_00302	KILKDBFG_00399	CFICLMEH_00331	EFMNGIHA_00985	BBAINMHL_00479	HGEOLDCJ_01715	PIDPAJNP_00463	KKPNALKK_01833	NNPIMLON_00200	BOMFNILD_00349	NLDADAPD_00515	ILDKKMFI_00558	NAENOEFL_00588	NHLGHLGB_00711	FDNLEMMI_00294	FCGPAOPO_00528	NKOKFAAP_00316	LGLFMFFE_01494	OJEFGOGD_00302	ILJAABNJ_00671	DGBGHPJA_00289	FEDPOKGA_00639	LCFCNLMD_01795	MEJBBOEL_00284	JIKAPLHG_00252
Host adaptation	WP_003625515.1	AAULH_01083	amidase	5	31	ENMJCHAJ_00360	FFGLJKDJ_00154	GPEJCBIH_00032		LMJHPEMF_00772	EDAPKGMG_01285	PJHCOHLB_01764		DKCOMLAD_01872	KGAMPGPP_00203			PPGEPIKK_01948	CCEELELI_00043	MGMILCEJ_00518		LBEICBOF_00222	ADHAJEDL_02065	AGMHPKHO_01385	MCKNEDNN_00210	KILKDBFG_01367	CFICLMEH_01312	EFMNGIHA_01155	BBAINMHL_01000		PIDPAJNP_00064	KKPNALKK_00424	NNPIMLON_01024			ILDKKMFI_00462				FCGPAOPO_00153	NKOKFAAP_00222						LCFCNLMD_01886
Host adaptation	WP_003630529.1	AAULH_01078	N-acetylmuramidase	6	51	ENMJCHAJ_00359	FFGLJKDJ_00155	GPEJCBIH_00033	ICGEINOA_00982	LMJHPEMF_00773	EDAPKGMG_01284	PJHCOHLB_01765	LEHNOGBD_01085	DKCOMLAD_01873	KGAMPGPP_00202	JCIBJBMI_01634	HCKEMMAA_01724	PPGEPIKK_01949	CCEELELI_00044	MGMILCEJ_00517	BCKLMFMJ_01085	LBEICBOF_00221	ADHAJEDL_02066	AGMHPKHO_01386	MCKNEDNN_00209	KILKDBFG_01368	CFICLMEH_01311	EFMNGIHA_01154	BBAINMHL_01001	HGEOLDCJ_01583	PIDPAJNP_00063	KKPNALKK_00425	NNPIMLON_01023	BOMFNILD_00743	NLDADAPD_00443	ILDKKMFI_00463	NAENOEFL_00519	NHLGHLGB_00565	FDNLEMMI_01665	FCGPAOPO_00152	NKOKFAAP_00221	LGLFMFFE_00264	OJEFGOGD_00716	ILJAABNJ_00630	DGBGHPJA_00200	FEDPOKGA_00634	LCFCNLMD_01887	MEJBBOEL_00203	JIKAPLHG_00183
Host adaptation	WP_003630019.1	AAULH_00983	endopeptidase O3 PepO3	6	51	ENMJCHAJ_00292	FFGLJKDJ_00466	GPEJCBIH_00396	ICGEINOA_00755	LMJHPEMF_00782	EDAPKGMG_01279	PJHCOHLB_01776	LEHNOGBD_01001	DKCOMLAD_02132	KGAMPGPP_00191	JCIBJBMI_00730	HCKEMMAA_00422	PPGEPIKK_01001	CCEELELI_00430	MGMILCEJ_00507	BCKLMFMJ_01500	LBEICBOF_00212	ADHAJEDL_02077	AGMHPKHO_01397	MCKNEDNN_00190	KILKDBFG_01844	CFICLMEH_02012	EFMNGIHA_02031	BBAINMHL_02098	HGEOLDCJ_01574	PIDPAJNP_00053	KKPNALKK_00435	NNPIMLON_00390	BOMFNILD_00752	NLDADAPD_00452	ILDKKMFI_00473	NAENOEFL_00528	NHLGHLGB_00574	FDNLEMMI_00771	FCGPAOPO_00142	NKOKFAAP_00210	LGLFMFFE_00255	OJEFGOGD_00724	ILJAABNJ_00621	DGBGHPJA_00192	FEDPOKGA_00625	LCFCNLMD_01897	MEJBBOEL_00192	JIKAPLHG_00172
Host adaptation	ddl	AAULH_00828	D-alanyl-alanine synthetase A	6	51	ENMJCHAJ_01668	FFGLJKDJ_00361	GPEJCBIH_00922	ICGEINOA_00203	LMJHPEMF_01536	EDAPKGMG_01735	PJHCOHLB_01804	LEHNOGBD_00974	DKCOMLAD_02039	KGAMPGPP_00163	JCIBJBMI_00703	HCKEMMAA_00449	PPGEPIKK_00974	CCEELELI_00402	MGMILCEJ_01098	BCKLMFMJ_01472	LBEICBOF_00185	ADHAJEDL_02107	AGMHPKHO_01427	MCKNEDNN_00160	KILKDBFG_01817	CFICLMEH_02039	EFMNGIHA_02058	BBAINMHL_02125	HGEOLDCJ_01547	PIDPAJNP_00026	KKPNALKK_00866	NNPIMLON_00244	BOMFNILD_01182	NLDADAPD_00811	ILDKKMFI_00679	NAENOEFL_01020	NHLGHLGB_01081	FDNLEMMI_01170	FCGPAOPO_00115	NKOKFAAP_00181	LGLFMFFE_01773	OJEFGOGD_01135	ILJAABNJ_01130	DGBGHPJA_00162	FEDPOKGA_01142	LCFCNLMD_01924	MEJBBOEL_00164	JIKAPLHG_00145
Host adaptation	WP_003625326.1	AAULH_00480	glycosyl transferase	6	51	ENMJCHAJ_02024	FFGLJKDJ_01820	GPEJCBIH_00455	ICGEINOA_00214	LMJHPEMF_00634	EDAPKGMG_00682	PJHCOHLB_02145	LEHNOGBD_00549	DKCOMLAD_01966	KGAMPGPP_00103	JCIBJBMI_01612	HCKEMMAA_01010	PPGEPIKK_00039	CCEELELI_00809	MGMILCEJ_01876	BCKLMFMJ_01111	LBEICBOF_00113	ADHAJEDL_02172	AGMHPKHO_01492	MCKNEDNN_00088	KILKDBFG_01348	CFICLMEH_01342	EFMNGIHA_01277	BBAINMHL_01329	HGEOLDCJ_01484	PIDPAJNP_01620	KKPNALKK_01234	NNPIMLON_01751	BOMFNILD_01450	NLDADAPD_00280	ILDKKMFI_01350	NAENOEFL_01365	NHLGHLGB_01408	FDNLEMMI_01681	FCGPAOPO_00018	NKOKFAAP_00107	LGLFMFFE_01525	OJEFGOGD_01542	ILJAABNJ_01384	DGBGHPJA_00090	FEDPOKGA_01521	LCFCNLMD_01994	MEJBBOEL_00103	JIKAPLHG_00079
Host adaptation	WP_003628368.1	AAULH_00465	Lipopolysaccharide biosynthesis glycosyltransferase	0	4																		ADHAJEDL_02174	AGMHPKHO_01494
[truncated: 13 more columns]

## Sheet: Mobile genetic elements
Results from genome mining as presence/absence of genes known to be related to probiotic associated features in all L. helveticus strains.
Column	Description
A	Functional category of genes according to "Senan S, Prajapati JB, Joshi CG. Whole-genome based validation of the adaptive properties of Indian origin probiotic Lactobacillus helveticus MTCC 5463. J Sci Food Agric. 2015 Jan;95(2):321-8. doi: 10.1002/jsfa.6721."
B	Gene ID
C	Gene ID in the strain MTCC 5463 as reported in DOI: 10.1002/jsfa.6721
D	Gene annotation
E	Number of strains sequenced in the present study where the gene has been identified
F	Number of strains deposited in NCBI (December 2018) where the gene has been identified
G-BK	Genes identified in the 57 strains analyzed
Category	Gene_ID	AAULH	Annotation	Number of genes in newly sequenced strains	No. NCBI	UC1035	UC1266	UC1267	UC1275	UC1285	UC3147	AJT	ATCC_10386	ATCC_12046	CAUH18	CGMCC_1.1877	CIRM-BIA_101	CIRM-BIA_103	CIRM-BIA_104	CIRM-BIA_951	CIRM-BIA_953	CNRZ32	D75	D76	DPC_4571	DS12_8	DS18_8	DS21_8	DS3_8	DSM_20075	FAM1182	FAM1213	FAM13019	FAM14275	FAM14499	FAM1450	FAM19188	FAM19191	FAM21493	FAM22076	FAM22155	FAM22157	FAM23285	FAM8102	FAM8105	FAM8106	FAM8627	H10	H9
Mobile genetic elements	WP_003631431.1	AAULH_13491	Type III restriction-modification system restriction subunit	0	0
Mobile genetic elements	WP_003631363.1	AAULH_13216	putative Type II restriction enzyme, methylase subunit	0	5													PPGEPIKK_00023																		ILDKKMFI_00840
Mobile genetic elements	WP_003631207.1	AAULH_12906	Type III restriction-modification system restriction subunit	0	0
Mobile genetic elements	WP_003631161.1	AAULH_12796	hypothetical protein	0	7									DKCOMLAD_02271												KILKDBFG_01575	CFICLMEH_01527	EFMNGIHA_01500	BBAINMHL_01558
Mobile genetic elements	WP_004561175.1	AAULH_12411	integrase	4	18	ENMJCHAJ_00344			ICGEINOA_01201	LMJHPEMF_00487	EDAPKGMG_00920		LEHNOGBD_01568	DKCOMLAD_02283		JCIBJBMI_01868	HCKEMMAA_00841	PPGEPIKK_00071	CCEELELI_00204			LBEICBOF_00041								HGEOLDCJ_01255		KKPNALKK_01569				ILDKKMFI_01814												MEJBBOEL_00039
Mobile genetic elements	WP_004561173.1	AAULH_12406	integrase	1	3					LMJHPEMF_00486						JCIBJBMI_00206	HCKEMMAA_02153
Mobile genetic elements	WP_003631047.1	AAULH_12361	Type III restriction-modification system restriction subunit	0	0
Mobile genetic elements	WP_003631044.1	AAULH_12356	Type III restriction-modification system restriction subunit	0	1
Mobile genetic elements	WP_003631016.1	AAULH_12306	DNA-packaging protein	2	8		FFGLJKDJ_00112			LMJHPEMF_00330		PJHCOHLB_01092		DKCOMLAD_00556				PPGEPIKK_00185				LBEICBOF_00985														ILDKKMFI_01213
Mobile genetic elements	WP_003630914.1	AAULH_12081	integrase	3	10		FFGLJKDJ_00116	GPEJCBIH_00590		LMJHPEMF_00326		PJHCOHLB_01088		DKCOMLAD_00561				PPGEPIKK_00180				LBEICBOF_00990														ILDKKMFI_01208					NKOKFAAP_01566
Mobile genetic elements	WP_003630352.1	AAULH_10887	transposase	0	3																																										LCFCNLMD_02079
Mobile genetic elements	WP_003630342.1	AAULH_10882	DDE endonuclease	0	2
Mobile genetic elements	WP_003629832.1	AAULH_09663	DDE endonuclease	0	14										KGAMPGPP_00594			PPGEPIKK_00721							MCKNEDNN_01804								NNPIMLON_02050	BOMFNILD_02147	NLDADAPD_01656			NHLGHLGB_02089			NKOKFAAP_00615		OJEFGOGD_00943		DGBGHPJA_00639			MEJBBOEL_00591
Mobile genetic elements	hsdR	AAULH_08568	type I restriction-modification system endonuclease	1	14						EDAPKGMG_01114	PJHCOHLB_00372		DKCOMLAD_02055											MCKNEDNN_01600	KILKDBFG_01154	CFICLMEH_01071	EFMNGIHA_01095	BBAINMHL_00770							ILDKKMFI_00550													JIKAPLHG_01470
Mobile genetic elements	WP_003629402.1	AAULH_08553	Type I restriction-modification system	0	4									DKCOMLAD_02057							BCKLMFMJ_00725															ILDKKMFI_00548												MEJBBOEL_00770
Mobile genetic elements	WP_003629082.1	AAULH_08036	DDE endonuclease	0	7									DKCOMLAD_02081	KGAMPGPP_01172																	KKPNALKK_00135	NNPIMLON_01859 NNPIMLON_00033			ILDKKMFI_00720 ILDKKMFI_01577 ILDKKMFI_01592
Mobile genetic elements	WP_003628734.1	AAULH_06921	integrase	0	7																					KILKDBFG_01724	CFICLMEH_01708	EFMNGIHA_01734	BBAINMHL_01751
Mobile genetic elements	WP_003628415.1	AAULH_06181	group II intron reverse transcriptase/maturase	4	13	ENMJCHAJ_00675	FFGLJKDJ_01566	GPEJCBIH_01211		LMJHPEMF_02091		PJHCOHLB_00794						PPGEPIKK_01868	CCEELELI_00155												PIDPAJNP_01733		NNPIMLON_01846						FDNLEMMI_01554	FCGPAOPO_01767	NKOKFAAP_01274
Mobile genetic elements	WP_003628342.1	AAULH_06131	putative integrase-recombinase	6	45	ENMJCHAJ_01298	FFGLJKDJ_02046	GPEJCBIH_01905	ICGEINOA_01741	LMJHPEMF_00710	EDAPKGMG_02132	PJHCOHLB_00808		DKCOMLAD_00844	KGAMPGPP_01291			PPGEPIKK_01446	CCEELELI_01159	MGMILCEJ_01711	BCKLMFMJ_00443	LBEICBOF_01282	ADHAJEDL_01053	AGMHPKHO_00371	MCKNEDNN_01176	KILKDBFG_01470	CFICLMEH_01622	EFMNGIHA_01452	BBAINMHL_01973		PIDPAJNP_02032	KKPNALKK_00186	NNPIMLON_02132	BOMFNILD_02082		ILDKKMFI_02234	NAENOEFL_00278	NHLGHLGB_02006	FDNLEMMI_00150	FCGPAOPO_01984	NKOKFAAP_01285	LGLFMFFE_00909	OJEFGOGD_02254	ILJAABNJ_00395	DGBGHPJA_01270	FEDPOKGA_02293	LCFCNLMD_00886	MEJBBOEL_01290	JIKAPLHG_01048
Mobile genetic elements	WP_003628338.1	AAULH_06106	ATP-dependent protease peptidase subunit	6	50	ENMJCHAJ_00686	FFGLJKDJ_00835	GPEJCBIH_01171	ICGEINOA_01831	LMJHPEMF_00705	EDAPKGMG_00220	PJHCOHLB_00813	LEHNOGBD_00071	DKCOMLAD_00840	KGAMPGPP_01297	JCIBJBMI_01474	HCKEMMAA_01752	PPGEPIKK_00698	CCEELELI_00500	MGMILCEJ_01706	BCKLMFMJ_01837	LBEICBOF_01277	ADHAJEDL_01047	AGMHPKHO_00365	MCKNEDNN_01170	KILKDBFG_01479	CFICLMEH_01631	EFMNGIHA_01443	BBAINMHL_01964	HGEOLDCJ_01068	PIDPAJNP_00155	KKPNALKK_00164	NNPIMLON_00548	BOMFNILD_00525		ILDKKMFI_00294	NAENOEFL_00272	NHLGHLGB_00321	FDNLEMMI_00144	FCGPAOPO_00262	NKOKFAAP_01291	LGLFMFFE_00915	OJEFGOGD_00580	ILJAABNJ_00389	DGBGHPJA_01276	FEDPOKGA_00483	LCFCNLMD_00881	MEJBBOEL_01295	JIKAPLHG_01042
Mobile genetic elements	WP_003628253.1	AAULH_05791	transposase	0	11									DKCOMLAD_02139 DKCOMLAD_01487	KGAMPGPP_00582								ADHAJEDL_01706	AGMHPKHO_01026	MCKNEDNN_01818											ILDKKMFI_01915												MEJBBOEL_00578
Mobile genetic elements	WP_003628037.1	AAULH_04689	transposase	0	35							PJHCOHLB_00222 PJHCOHLB_00895 PJHCOHLB_00220 PJHCOHLB_00221 PJHCOHLB_00894 PJHCOHLB_00897		DKCOMLAD_00613 DKCOMLAD_00031 DKCOMLAD_00030 DKCOMLAD_02072 DKCOMLAD_00614 DKCOMLAD_02073	KGAMPGPP_00769 KGAMPGPP_00758 KGAMPGPP_00757 KGAMPGPP_00765 KGAMPGPP_00770			PPGEPIKK_01670 PPGEPIKK_01669	CCEELELI_02192 CCEELELI_02193	MGMILCEJ_00224 MGMILCEJ_00228 MGMILCEJ_01368 MGMILCEJ_01369 MGMILCEJ_00223	BCKLMFMJ_01796 BCKLMFMJ_01790 BCKLMFMJ_01795	LBEICBOF_00525 LBEICBOF_02039 LBEICBOF_02035 LBEICBOF_01202 LBEICBOF_00261 LBEICBOF_01201 LBEICBOF_00260 LBEICBOF_00528 LBEICBOF_00529	ADHAJEDL_00133 ADHAJEDL_00977 ADHAJEDL_00812 ADHAJEDL_01632 ADHAJEDL_01631 ADHAJEDL_00134 ADHAJEDL_00976 ADHAJEDL_00217 ADHAJEDL_00813 ADHAJEDL_00218	AGMHPKHO_01722 AGMHPKHO_00295 AGMHPKHO_00129 AGMHPKHO_00952 AGMHPKHO_00951 AGMHPKHO_01723 AGMHPKHO_00294 AGMHPKHO_01806 AGMHPKHO_00130 AGMHPKHO_01807	MCKNEDNN_01356 MCKNEDNN_01745 MCKNEDNN_01111 MCKNEDNN_01746 MCKNEDNN_01351 MCKNEDNN_01365 MCKNEDNN_01087 MCKNEDNN_01354 MCKNEDNN_01366 MCKNEDNN_01350 MCKNEDNN_01085 MCKNEDNN_01112			EFMNGIHA_01757					NNPIMLON_01736 NNPIMLON_01735	BOMFNILD_01648 BOMFNILD_02151 BOMFNILD_01649 BOMFNILD_01652 BOMFNILD_02379 BOMFNILD_02381 BOMFNILD_02380 BOMFNILD_00064 BOMFNILD_02150 BOMFNILD_00063 BOMFNILD_02153	NLDADAPD_01713 NLDADAPD_01712	ILDKKMFI_01541 ILDKKMFI_01020 ILDKKMFI_01021 ILDKKMFI_02327 ILDKKMFI_02329 ILDKKMFI_01542	NAENOEFL_00758 NAENOEFL_01760 NAENOEFL_01761 NAENOEFL_00757 NAENOEFL_00756	NHLGHLGB_00442 NHLGHLGB_00441	FDNLEMMI_00961 FDNLEMMI_00963 FDNLEMMI_02027 FDNLEMMI_00960 FDNLEMMI_02025		NKOKFAAP_00600 NKOKFAAP_02162 NKOKFAAP_00125 NKOKFAAP_00126 NKOKFAAP_00601 NKOKFAAP_02161 NKOKFAAP_01535 NKOKFAAP_00124 NKOKFAAP_01534	LGLFMFFE_01213 LGLFMFFE_01214		ILJAABNJ_01714 ILJAABNJ_00443 ILJAABNJ_00442 ILJAABNJ_01715 ILJAABNJ_00444 ILJAABNJ_00445	DGBGHPJA_02108 DGBGHPJA_02111 DGBGHPJA_00696 DGBGHPJA_01330 DGBGHPJA_02112 DGBGHPJA_00695 DGBGHPJA_01329 DGBGHPJA_01597 DGBGHPJA_01598	FEDPOKGA_02317 FEDPOKGA_02318		MEJBBOEL_01683 MEJBBOEL_01152 MEJBBOEL_01048 MEJBBOEL_01682 MEJBBOEL_01049 MEJBBOEL_01151	JIKAPLHG_00806 JIKAPLHG_00805
Mobile genetic elements	WP_003633192.1	AAULH_03391	endonuclease DDE	0	1																															ILDKKMFI_02286
Mobile genetic elements	WP_003630531.1	AAULH_01093	Phage associated protein	4	37		FFGLJKDJ_00152	GPEJCBIH_00030		LMJHPEMF_00770	EDAPKGMG_01287	PJHCOHLB_01762	LEHNOGBD_01123	DKCOMLAD_01870	KGAMPGPP_00206	JCIBJBMI_00342	HCKEMMAA_01128		CCEELELI_00041			LBEICBOF_00225	ADHAJEDL_02063	AGMHPKHO_01383						HGEOLDCJ_01591	PIDPAJNP_00066	KKPNALKK_00422	NNPIMLON_01026	BOMFNILD_02254	NLDADAPD_01743	ILDKKMFI_00460	NAENOEFL_02185	NHLGHLGB_02153	FDNLEMMI_02014	FCGPAOPO_00155	NKOKFAAP_00224	LGLFMFFE_01640	OJEFGOGD_02213	ILJAABNJ_02250	DGBGHPJA_00205	FEDPOKGA_02256	LCFCNLMD_01884	MEJBBOEL_00207
Mobile genetic elements	WP_003628664.1	AAULH_00643	integrase	6	41	ENMJCHAJ_01539	FFGLJKDJ_01368	GPEJCBIH_01268	ICGEINOA_01128	LMJHPEMF_02029	EDAPKGMG_00099	PJHCOHLB_01843	LEHNOGBD_00749	DKCOMLAD_01999		JCIBJBMI_01427	HCKEMMAA_00731	PPGEPIKK_00517	CCEELELI_01548	MGMILCEJ_00453		LBEICBOF_00141	ADHAJEDL_02148	AGMHPKHO_01468	MCKNEDNN_00119					HGEOLDCJ_01507	PIDPAJNP_01350		NNPIMLON_01817	BOMFNILD_01863	NLDADAPD_01494	ILDKKMFI_01682	NAENOEFL_01783	NHLGHLGB_01769	FDNLEMMI_01036	FCGPAOPO_01439	NKOKFAAP_00140	LGLFMFFE_01340	OJEFGOGD_01776	ILJAABNJ_01868	DGBGHPJA_00121	FEDPOKGA_01888	LCFCNLMD_01966		JIKAPLHG_00104
Mobile genetic elements	WP_003628382.1	AAULH_00520	putative prophage repressor	0	5									DKCOMLAD_01974											MCKNEDNN_00094											ILDKKMFI_01357
Mobile genetic elements	WP_003628071.1	AAULH_00287	transposase	0	25							PJHCOHLB_02054	LEHNOGBD_01803	DKCOMLAD_01232						MGMILCEJ_00201			ADHAJEDL_02209	AGMHPKHO_01529	MCKNEDNN_00054								NNPIMLON_00221	BOMFNILD_00996	NLDADAPD_00314		NAENOEFL_00424	NHLGHLGB_00376	FDNLEMMI_00814		NKOKFAAP_00072	LGLFMFFE_00215	OJEFGOGD_00202	ILJAABNJ_00315	DGBGHPJA_00058	FEDPOKGA_00779			JIKAPLHG_01438
Mobile genetic elements	WP_003633032.1	AAULH_00172	Type III restriction-modification system restriction subunit	0	1
Mobile genetic elements	WP_003632825.1	AAULH_00167	Type III restriction-modification system restriction subunit	0	0
[truncated: 13 more columns]

## Sheet: Stress response
Results from genome mining as presence/absence of genes known to be related to probiotic associated features in all L. helveticus strains.
Column	Description
A	Functional category of genes according to "Senan S, Prajapati JB, Joshi CG. Whole-genome based validation of the adaptive properties of Indian origin probiotic Lactobacillus helveticus MTCC 5463. J Sci Food Agric. 2015 Jan;95(2):321-8. doi: 10.1002/jsfa.6721."
B	Gene ID
C	Gene ID in the strain MTCC 5463 as reported in DOI: 10.1002/jsfa.6721
D	Gene annotation
E	Number of strains sequenced in the present study where the gene has been identified
F	Number of strains deposited in NCBI (December 2018) where the gene has been identified
G-BK	Genes identified in the 57 strains analyzed
Category	Gene_ID	AAULH	Annotation	Number of genes in newly sequenced strains	No. NCBI	UC1035	UC1266	UC1267	UC1275	UC1285	UC3147	AJT	ATCC_10386	ATCC_12046	CAUH18	CGMCC_1.1877	CIRM-BIA_101	CIRM-BIA_103	CIRM-BIA_104	CIRM-BIA_951	CIRM-BIA_953	CNRZ32	D75	D76	DPC_4571	DS12_8	DS18_8	DS21_8	DS3_8	DSM_20075	FAM1182	FAM1213	FAM13019	FAM14275	FAM14499	FAM1450	FAM19188	FAM19191	FAM21493	FAM22076	FAM22155	FAM22157	FAM23285	FAM8102	FAM8105	FAM8106	FAM8627	H10	H9
Stress response	WP_003632722.1	AAULH_14541	LytR/AlgR family two-component response regulator	0	0
Stress response	WP_003631317.1	AAULH_13111	conjugated bile salt hydrolase	0	0
Stress response	WP_003631315.1	AAULH_13101	GNAT family acetyltransferase	0	15									DKCOMLAD_00921	KGAMPGPP_01178					MGMILCEJ_01730	BCKLMFMJ_01177		ADHAJEDL_01142	AGMHPKHO_00460		KILKDBFG_02117	CFICLMEH_00178	EFMNGIHA_00110	BBAINMHL_02045							ILDKKMFI_00414					NKOKFAAP_01170							MEJBBOEL_01170
Stress response	WP_003631314.1	AAULH_13076	copper-binding protein	0	16									DKCOMLAD_00918	KGAMPGPP_01181					MGMILCEJ_01727	BCKLMFMJ_01174		ADHAJEDL_01138	AGMHPKHO_00456		KILKDBFG_02120	CFICLMEH_00181	EFMNGIHA_00113	BBAINMHL_02048							ILDKKMFI_00411					NKOKFAAP_01173							MEJBBOEL_01173
Stress response	WP_003631152.1	AAULH_12741	cell wall-associated serine proteinase	0	1
Stress response	WP_003625151.1	AAULH_12641	transglycosylase associated protein family protein	1	16	ENMJCHAJ_00772							LEHNOGBD_00874	DKCOMLAD_02217	KGAMPGPP_01977	JCIBJBMI_01044	HCKEMMAA_02292	PPGEPIKK_01108			BCKLMFMJ_01924	LBEICBOF_00311								HGEOLDCJ_01405		KKPNALKK_01303				ILDKKMFI_00360												MEJBBOEL_01963
Stress response	WP_003631122.1	AAULH_12636	Asp23/Gls24 family envelope stress response protein	1	16	ENMJCHAJ_00773							LEHNOGBD_00875	DKCOMLAD_02216	KGAMPGPP_01978	JCIBJBMI_01043	HCKEMMAA_02291	PPGEPIKK_01109			BCKLMFMJ_01923	LBEICBOF_00310								HGEOLDCJ_01404		KKPNALKK_01304				ILDKKMFI_00361												MEJBBOEL_01964
Stress response	WP_003630831.1	AAULH_11956	putative CoA transferase	0	3
Stress response	WP_003630693.1	AAULH_11711	copper-transporting atpase	6	51	ENMJCHAJ_00235	FFGLJKDJ_01072	GPEJCBIH_00656	ICGEINOA_01102	LMJHPEMF_01281	EDAPKGMG_00021	PJHCOHLB_01883	LEHNOGBD_01035	DKCOMLAD_00009	KGAMPGPP_02303	JCIBJBMI_00172	HCKEMMAA_02024	PPGEPIKK_00418	CCEELELI_01848	MGMILCEJ_00180	BCKLMFMJ_01716	LBEICBOF_02473	ADHAJEDL_00012	AGMHPKHO_01598	MCKNEDNN_02262	KILKDBFG_00046	CFICLMEH_00209	EFMNGIHA_00171	BBAINMHL_00126	HGEOLDCJ_01297	PIDPAJNP_00681	KKPNALKK_00598	NNPIMLON_00344	BOMFNILD_00848	NLDADAPD_00432	ILDKKMFI_00699	NAENOEFL_00571	NHLGHLGB_00746	FDNLEMMI_00435	FCGPAOPO_00855	NKOKFAAP_02359	LGLFMFFE_00616	OJEFGOGD_00827	ILJAABNJ_00771	DGBGHPJA_02412	FEDPOKGA_00682	LCFCNLMD_02264	MEJBBOEL_02302	JIKAPLHG_02079
Stress response	WP_004561128.1	AAULH_11601	glucosamine-6-phosphate deaminase	6	51	ENMJCHAJ_01516	FFGLJKDJ_01503	GPEJCBIH_01100	ICGEINOA_00849	LMJHPEMF_00229	EDAPKGMG_00528	PJHCOHLB_01904	LEHNOGBD_01018	DKCOMLAD_01914	KGAMPGPP_02279	JCIBJBMI_01167	HCKEMMAA_00530	PPGEPIKK_00572	CCEELELI_02061	MGMILCEJ_00482	BCKLMFMJ_01190	LBEICBOF_02450	ADHAJEDL_00037	AGMHPKHO_01623	MCKNEDNN_02239	KILKDBFG_01325	CFICLMEH_01323	EFMNGIHA_01258	BBAINMHL_01320	HGEOLDCJ_01313	PIDPAJNP_01086	KKPNALKK_01912	NNPIMLON_00456	BOMFNILD_01122	NLDADAPD_00903	ILDKKMFI_00419	NAENOEFL_01348	NHLGHLGB_01119	FDNLEMMI_01199	FCGPAOPO_01173	NKOKFAAP_02335	LGLFMFFE_00539	OJEFGOGD_01171	ILJAABNJ_01034	DGBGHPJA_02389	FEDPOKGA_01246	LCFCNLMD_02242	MEJBBOEL_02278	JIKAPLHG_02055
Stress response	WP_003625023.1	AAULH_11461	penicillin-binding protein	6	51	ENMJCHAJ_00555	FFGLJKDJ_00008	GPEJCBIH_00077	ICGEINOA_00404	LMJHPEMF_01470	EDAPKGMG_00517	PJHCOHLB_01930	LEHNOGBD_00940	DKCOMLAD_02150	KGAMPGPP_02255	JCIBJBMI_00239	HCKEMMAA_01776	PPGEPIKK_01802	CCEELELI_01091	MGMILCEJ_00952	BCKLMFMJ_02349	LBEICBOF_00237	ADHAJEDL_00063	AGMHPKHO_01649	MCKNEDNN_02214	KILKDBFG_00127	CFICLMEH_00130	EFMNGIHA_00054	BBAINMHL_00247	HGEOLDCJ_01336	PIDPAJNP_00723	KKPNALKK_00730	NNPIMLON_01662	BOMFNILD_00804	NLDADAPD_00572	ILDKKMFI_00442	NAENOEFL_00649	NHLGHLGB_00806	FDNLEMMI_00551	FCGPAOPO_00867	NKOKFAAP_02307	LGLFMFFE_01617	OJEFGOGD_00778	ILJAABNJ_00727	DGBGHPJA_02360	FEDPOKGA_00733	LCFCNLMD_02215	MEJBBOEL_02254	JIKAPLHG_02029
Stress response	WP_003630360.1	AAULH_10897	5-methyltetrahydropteroyltriglutamate-- homocysteine S-methyltransferase	6	42	ENMJCHAJ_01468	FFGLJKDJ_01976	GPEJCBIH_01612	ICGEINOA_00786	LMJHPEMF_01830	EDAPKGMG_01984	PJHCOHLB_02094	LEHNOGBD_00817	DKCOMLAD_02305	KGAMPGPP_02155	JCIBJBMI_01863	HCKEMMAA_01804	PPGEPIKK_01277	CCEELELI_02143	MGMILCEJ_01355	BCKLMFMJ_01649	LBEICBOF_00364	ADHAJEDL_00199	AGMHPKHO_01788	MCKNEDNN_02062	KILKDBFG_02083	CFICLMEH_00838	EFMNGIHA_01996	BBAINMHL_01590	HGEOLDCJ_01461	PIDPAJNP_01712				NLDADAPD_01457	ILDKKMFI_01920	NAENOEFL_01708			FCGPAOPO_01721		LGLFMFFE_01443	OJEFGOGD_01698	ILJAABNJ_01881			LCFCNLMD_02102	MEJBBOEL_02154	JIKAPLHG_01911
Stress response	WP_003625268.1	AAULH_10892	LuxS family protein	6	49	ENMJCHAJ_01469	FFGLJKDJ_01975	GPEJCBIH_01613	ICGEINOA_00785	LMJHPEMF_01829	EDAPKGMG_01985	PJHCOHLB_02095	LEHNOGBD_00816	DKCOMLAD_02306	KGAMPGPP_02154	JCIBJBMI_01862	HCKEMMAA_01803	PPGEPIKK_01276	CCEELELI_02142	MGMILCEJ_01356	BCKLMFMJ_01650	LBEICBOF_00365	ADHAJEDL_00200	AGMHPKHO_01789	MCKNEDNN_02061	KILKDBFG_02082	CFICLMEH_00839	EFMNGIHA_01995	BBAINMHL_01589	HGEOLDCJ_01462	PIDPAJNP_01713		NNPIMLON_00604	BOMFNILD_01057	NLDADAPD_01456	ILDKKMFI_01921	NAENOEFL_01707	NHLGHLGB_00922	FDNLEMMI_00362	FCGPAOPO_01722	NKOKFAAP_02186	LGLFMFFE_01442	OJEFGOGD_01699	ILJAABNJ_01882	DGBGHPJA_02242	FEDPOKGA_01114	LCFCNLMD_02101	MEJBBOEL_02153	JIKAPLHG_01910
Stress response	WP_003630318.1	AAULH_10827	ribonucleotide reductase class Ib (aerobic) beta subunit	5	46	ENMJCHAJ_00408	FFGLJKDJ_00030	GPEJCBIH_01400	ICGEINOA_01410		EDAPKGMG_00751	PJHCOHLB_02105	LEHNOGBD_00800	DKCOMLAD_00051	KGAMPGPP_02149	JCIBJBMI_01813	HCKEMMAA_01244	PPGEPIKK_01519	CCEELELI_02205	MGMILCEJ_00575	BCKLMFMJ_00169	LBEICBOF_00401	ADHAJEDL_00208	AGMHPKHO_01797	MCKNEDNN_02048	KILKDBFG_01898	CFICLMEH_01873	EFMNGIHA_01877	BBAINMHL_01584	HGEOLDCJ_00067	PIDPAJNP_01536			BOMFNILD_02127	NLDADAPD_01680	ILDKKMFI_01924	NAENOEFL_02071	NHLGHLGB_02064	FDNLEMMI_01865	FCGPAOPO_01596	NKOKFAAP_02175		OJEFGOGD_02095	ILJAABNJ_02158	DGBGHPJA_02230	FEDPOKGA_02162	LCFCNLMD_02069	MEJBBOEL_02148
Stress response	WP_003630314.1	AAULH_10817	ribonucleotide-diphosphate reductase subunit alpha	0	4															MGMILCEJ_00577																										FEDPOKGA_02164
Stress response	WP_003630313.1	AAULH_10812	ribonucleotide-diphosphate reductase subunit alpha	4	41	ENMJCHAJ_00410	FFGLJKDJ_00028		ICGEINOA_01408		EDAPKGMG_00749	PJHCOHLB_02107	LEHNOGBD_00798	DKCOMLAD_00053	KGAMPGPP_02147	JCIBJBMI_01815	HCKEMMAA_01242	PPGEPIKK_01521	CCEELELI_02203		BCKLMFMJ_00171	LBEICBOF_00403	ADHAJEDL_00210	AGMHPKHO_01799	MCKNEDNN_02046	KILKDBFG_01900	CFICLMEH_01875	EFMNGIHA_01879	BBAINMHL_01582	HGEOLDCJ_00069				BOMFNILD_02129	NLDADAPD_01678	ILDKKMFI_01922	NAENOEFL_02073	NHLGHLGB_02066	FDNLEMMI_01863	FCGPAOPO_01598	NKOKFAAP_02172		OJEFGOGD_02097	ILJAABNJ_02160	DGBGHPJA_02228		LCFCNLMD_02067	MEJBBOEL_02146
Stress response	WP_003627353.1	AAULH_10577	two-component system response regulator	6	50	ENMJCHAJ_00506	FFGLJKDJ_01628	GPEJCBIH_00282	ICGEINOA_00774	LMJHPEMF_00212	EDAPKGMG_00645	PJHCOHLB_00043	LEHNOGBD_00765	DKCOMLAD_00095	KGAMPGPP_02100	JCIBJBMI_00851	HCKEMMAA_00996	PPGEPIKK_00536	CCEELELI_01259	MGMILCEJ_01036	BCKLMFMJ_01050	LBEICBOF_00445	ADHAJEDL_00258	AGMHPKHO_01846	MCKNEDNN_01998	KILKDBFG_01043	CFICLMEH_01002	EFMNGIHA_00887	BBAINMHL_00811	HGEOLDCJ_00554	PIDPAJNP_00500	KKPNALKK_00798	NNPIMLON_00630	BOMFNILD_00884	NLDADAPD_00707	ILDKKMFI_00956	NAENOEFL_00845	NHLGHLGB_00880	FDNLEMMI_00680	FCGPAOPO_00949	NKOKFAAP_02124	LGLFMFFE_00280	OJEFGOGD_00896	ILJAABNJ_00889	DGBGHPJA_02184	FEDPOKGA_00932	LCFCNLMD_00102	MEJBBOEL_02052	JIKAPLHG_01867
Stress response	WP_003627352.1	AAULH_10572	two-component sensor histidine kinase	6	51	ENMJCHAJ_00505	FFGLJKDJ_01627	GPEJCBIH_00283	ICGEINOA_00773	LMJHPEMF_00213	EDAPKGMG_00644	PJHCOHLB_00044	LEHNOGBD_00764	DKCOMLAD_00096	KGAMPGPP_02099	JCIBJBMI_00850	HCKEMMAA_00997	PPGEPIKK_00537	CCEELELI_01258	MGMILCEJ_01037	BCKLMFMJ_01051	LBEICBOF_00446	ADHAJEDL_00259	AGMHPKHO_01847	MCKNEDNN_01997	KILKDBFG_01042	CFICLMEH_01001	EFMNGIHA_00888	BBAINMHL_00812	HGEOLDCJ_00553	PIDPAJNP_00499	KKPNALKK_00799	NNPIMLON_00631	BOMFNILD_00885	NLDADAPD_00706	ILDKKMFI_00957	NAENOEFL_00846	NHLGHLGB_00881	FDNLEMMI_00681	FCGPAOPO_00950	NKOKFAAP_02123	LGLFMFFE_00281	OJEFGOGD_00897	ILJAABNJ_00890	DGBGHPJA_02183	FEDPOKGA_00933	LCFCNLMD_00101	MEJBBOEL_02051	JIKAPLHG_01866
Stress response	WP_003630101.1	AAULH_10287	exopolysaccharide biosynthesis protein	5	44	ENMJCHAJ_01931	FFGLJKDJ_01873	GPEJCBIH_01046	ICGEINOA_00540	LMJHPEMF_00929		PJHCOHLB_01455		DKCOMLAD_00131	KGAMPGPP_02046			PPGEPIKK_00584	CCEELELI_01698	MGMILCEJ_00979	BCKLMFMJ_01776	LBEICBOF_00509	ADHAJEDL_00319	AGMHPKHO_01907	MCKNEDNN_01945	KILKDBFG_01074	CFICLMEH_01033	EFMNGIHA_00822	BBAINMHL_00856		PIDPAJNP_00778	KKPNALKK_01709	NNPIMLON_01336	BOMFNILD_01520	NLDADAPD_01143	ILDKKMFI_00874	NAENOEFL_01410	NHLGHLGB_01449	FDNLEMMI_01214	FCGPAOPO_01366	NKOKFAAP_02039	LGLFMFFE_01361	OJEFGOGD_01390	ILJAABNJ_01306	DGBGHPJA_02123	FEDPOKGA_01534	LCFCNLMD_02047	MEJBBOEL_02005	JIKAPLHG_01813
Stress response	WP_003629940.1	AAULH_10045	serine hydrolase	6	51	ENMJCHAJ_01038	FFGLJKDJ_00620	GPEJCBIH_00530	ICGEINOA_00658	LMJHPEMF_01335	EDAPKGMG_00417	PJHCOHLB_00100	LEHNOGBD_00645	DKCOMLAD_00207	KGAMPGPP_01911	JCIBJBMI_00926	HCKEMMAA_01366	PPGEPIKK_00007	CCEELELI_01971	MGMILCEJ_01421	BCKLMFMJ_00464	LBEICBOF_00601	ADHAJEDL_00377	AGMHPKHO_01966	MCKNEDNN_01881	KILKDBFG_01693	CFICLMEH_01814	EFMNGIHA_01932	BBAINMHL_01816	HGEOLDCJ_00176	PIDPAJNP_01079	KKPNALKK_00963	NNPIMLON_00480	BOMFNILD_01596	NLDADAPD_01262	ILDKKMFI_01033	NAENOEFL_01525	NHLGHLGB_01552	FDNLEMMI_01128	FCGPAOPO_01165	NKOKFAAP_01945	LGLFMFFE_00453	OJEFGOGD_01479	ILJAABNJ_02073	DGBGHPJA_02054	FEDPOKGA_01655	LCFCNLMD_00231	MEJBBOEL_01899	JIKAPLHG_01753
Stress response	WP_003629925.1	AAULH_09955	methionine adenosyltransferase	6	51	ENMJCHAJ_01800	FFGLJKDJ_01738	GPEJCBIH_01616	ICGEINOA_00278	LMJHPEMF_01607	EDAPKGMG_01959	PJHCOHLB_00120	LEHNOGBD_00631	DKCOMLAD_01526	KGAMPGPP_00517	JCIBJBMI_00211	HCKEMMAA_00069	PPGEPIKK_00839	CCEELELI_00788	MGMILCEJ_00351	BCKLMFMJ_02431	LBEICBOF_02081	ADHAJEDL_01748	AGMHPKHO_01068	MCKNEDNN_01862	KILKDBFG_01107	CFICLMEH_01112	EFMNGIHA_01004	BBAINMHL_01079	HGEOLDCJ_00757	PIDPAJNP_01899	KKPNALKK_01695	NNPIMLON_01091	BOMFNILD_00165	NLDADAPD_00100	ILDKKMFI_02051	NAENOEFL_00163	NHLGHLGB_00164	FDNLEMMI_00999	FCGPAOPO_01854	NKOKFAAP_00561	LGLFMFFE_00401	OJEFGOGD_00100	ILJAABNJ_00100	DGBGHPJA_00531	FEDPOKGA_00101	LCFCNLMD_01530	MEJBBOEL_00514	JIKAPLHG_01695
Stress response	WP_003627289.1	AAULH_09950	multidrug MFS transporter	6	51	ENMJCHAJ_01801	FFGLJKDJ_01739	GPEJCBIH_01615	ICGEINOA_00277	LMJHPEMF_01609	EDAPKGMG_01958	PJHCOHLB_00121	LEHNOGBD_00630	DKCOMLAD_01525	KGAMPGPP_00518	JCIBJBMI_00212	HCKEMMAA_00068	PPGEPIKK_00838	CCEELELI_00787	MGMILCEJ_00350	BCKLMFMJ_02432	LBEICBOF_02080	ADHAJEDL_01747	AGMHPKHO_01067	MCKNEDNN_01861	KILKDBFG_01108	CFICLMEH_01113	EFMNGIHA_01005	BBAINMHL_01080	HGEOLDCJ_00756	PIDPAJNP_01898	KKPNALKK_01696	NNPIMLON_01090	BOMFNILD_00164	NLDADAPD_00099	ILDKKMFI_02050	NAENOEFL_00162	NHLGHLGB_00163	FDNLEMMI_00998	FCGPAOPO_01853	NKOKFAAP_00562	LGLFMFFE_00400	OJEFGOGD_00099	ILJAABNJ_00099	DGBGHPJA_00532	FEDPOKGA_00100	LCFCNLMD_01529	MEJBBOEL_00515	JIKAPLHG_01694
Stress response	WP_003629914.1	AAULH_09895	Putative thioredoxin	5	51	ENMJCHAJ_01476	FFGLJKDJ_00795	GPEJCBIH_01726		LMJHPEMF_00449	EDAPKGMG_01950	PJHCOHLB_00136	LEHNOGBD_00618	DKCOMLAD_01514	KGAMPGPP_00535	JCIBJBMI_00089	HCKEMMAA_01826	PPGEPIKK_00641	CCEELELI_00898	MGMILCEJ_00338	BCKLMFMJ_02448	LBEICBOF_02065	ADHAJEDL_01733	AGMHPKHO_01053	MCKNEDNN_01847	KILKDBFG_01117	CFICLMEH_01122	EFMNGIHA_01014	BBAINMHL_01089	HGEOLDCJ_00745	PIDPAJNP_00627	KKPNALKK_01489	NNPIMLON_01181	BOMFNILD_00150	NLDADAPD_00085	ILDKKMFI_01114	NAENOEFL_00148	NHLGHLGB_00149	FDNLEMMI_00984	FCGPAOPO_00828	NKOKFAAP_00576	LGLFMFFE_00386	OJEFGOGD_00085	ILJAABNJ_00085	DGBGHPJA_00546	FEDPOKGA_00086	LCFCNLMD_01514	MEJBBOEL_00531	JIKAPLHG_01679
Stress response	WP_003629911.1	AAULH_09885	thioredoxin reductase	6	51	ENMJCHAJ_01474	FFGLJKDJ_00797	GPEJCBIH_01724	ICGEINOA_00507	LMJHPEMF_00447	EDAPKGMG_01948	PJHCOHLB_00138	LEHNOGBD_00616	DKCOMLAD_01512	KGAMPGPP_00537	JCIBJBMI_00087	HCKEMMAA_01828	PPGEPIKK_00899	CCEELELI_00896	MGMILCEJ_00336	BCKLMFMJ_02450	LBEICBOF_02062	ADHAJEDL_01731	AGMHPKHO_01051	MCKNEDNN_01845	KILKDBFG_01119	CFICLMEH_01124	EFMNGIHA_01016	BBAINMHL_01091	HGEOLDCJ_00743	PIDPAJNP_00629	KKPNALKK_01487	NNPIMLON_01179	BOMFNILD_00148	NLDADAPD_00083	ILDKKMFI_01112	NAENOEFL_00146	NHLGHLGB_00147	FDNLEMMI_00982	FCGPAOPO_00826	NKOKFAAP_00578	LGLFMFFE_00384	OJEFGOGD_00083	ILJAABNJ_00083	DGBGHPJA_00548	FEDPOKGA_00084	LCFCNLMD_01512	MEJBBOEL_00533	JIKAPLHG_01677
Stress response	WP_003629705.1	AAULH_09378	putative DNA-damage-inducible protein	6	49	ENMJCHAJ_01323	FFGLJKDJ_00889	GPEJCBIH_00973	ICGEINOA_01228	LMJHPEMF_00685	EDAPKGMG_00238	PJHCOHLB_00216	LEHNOGBD_00530	DKCOMLAD_01424	KGAMPGPP_00629	JCIBJBMI_01704	HCKEMMAA_01592	PPGEPIKK_01864	CCEELELI_01615	MGMILCEJ_01894	BCKLMFMJ_02169	LBEICBOF_01971	ADHAJEDL_01635	AGMHPKHO_00955	MCKNEDNN_01750	KILKDBFG_01244	CFICLMEH_01212	EFMNGIHA_01216	BBAINMHL_01457	HGEOLDCJ_00677	PIDPAJNP_01644	KKPNALKK_00341	NNPIMLON_02139	BOMFNILD_01629	NLDADAPD_01346	ILDKKMFI_01993	NAENOEFL_01561	NHLGHLGB_01612	FDNLEMMI_01359	FCGPAOPO_01545	NKOKFAAP_00668	LGLFMFFE_01356	OJEFGOGD_01562	ILJAABNJ_01585	DGBGHPJA_00691	FEDPOKGA_01700	LCFCNLMD_01430	MEJBBOEL_00627
Stress response	WP_003627105.1	AAULH_09183	two-component system regulator	6	51	ENMJCHAJ_00656	FFGLJKDJ_01319	GPEJCBIH_00741	ICGEINOA_00610	LMJHPEMF_00073	EDAPKGMG_01930	PJHCOHLB_00260	LEHNOGBD_00492	DKCOMLAD_01379	KGAMPGPP_00678	JCIBJBMI_00586	HCKEMMAA_00679	PPGEPIKK_00219	CCEELELI_00138	MGMILCEJ_01827	BCKLMFMJ_02123	LBEICBOF_01918	ADHAJEDL_01596	AGMHPKHO_00916	MCKNEDNN_01707	KILKDBFG_01288	CFICLMEH_01168	EFMNGIHA_01172	BBAINMHL_01501	HGEOLDCJ_00640	PIDPAJNP_01399	KKPNALKK_00385	NNPIMLON_01009	BOMFNILD_00914	NLDADAPD_01098	ILDKKMFI_01259	NAENOEFL_01077	NHLGHLGB_00971	FDNLEMMI_00735	FCGPAOPO_00920	NKOKFAAP_00713	LGLFMFFE_01103	OJEFGOGD_01302	ILJAABNJ_01338	DGBGHPJA_00732	FEDPOKGA_00964	LCFCNLMD_01392	MEJBBOEL_00673	JIKAPLHG_01564
Stress response	WP_003627104.1	AAULH_09178	two-component system histidine kinase	5	48	ENMJCHAJ_00655	FFGLJKDJ_01318	GPEJCBIH_00740		LMJHPEMF_00074	EDAPKGMG_01931	PJHCOHLB_00261	LEHNOGBD_00491	DKCOMLAD_01378	KGAMPGPP_00679	JCIBJBMI_00585	HCKEMMAA_00680	PPGEPIKK_00218	CCEELELI_00137	MGMILCEJ_01828	BCKLMFMJ_02122		ADHAJEDL_01595	AGMHPKHO_00915	MCKNEDNN_01706	KILKDBFG_01289	CFICLMEH_01167	EFMNGIHA_01171	BBAINMHL_01502	HGEOLDCJ_00639		KKPNALKK_00386	NNPIMLON_01010	BOMFNILD_00913	NLDADAPD_01097	ILDKKMFI_01258	NAENOEFL_01076	NHLGHLGB_00970	FDNLEMMI_00734	FCGPAOPO_00919	NKOKFAAP_00714	LGLFMFFE_01104	OJEFGOGD_01303	ILJAABNJ_01337	DGBGHPJA_00733	FEDPOKGA_00965	LCFCNLMD_01391	MEJBBOEL_00674	JIKAPLHG_01563
Stress response	WP_003629496.1	AAULH_08703	phosphate-starvation-inducible protein PsiE	0	3																									HGEOLDCJ_00299
Stress response	WP_003629417.1	AAULH_08643	two-component response regulator	5	43	ENMJCHAJ_01014		GPEJCBIH_01955	ICGEINOA_01320	LMJHPEMF_02007	EDAPKGMG_01704	PJHCOHLB_00360		DKCOMLAD_01270	KGAMPGPP_00741			PPGEPIKK_01545	CCEELELI_02041	MGMILCEJ_01854		LBEICBOF_01819	ADHAJEDL_01500	AGMHPKHO_00820	MCKNEDNN_01612	KILKDBFG_01144	CFICLMEH_01081	EFMNGIHA_01105	BBAINMHL_00780		PIDPAJNP_01895	KKPNALKK_01499	NNPIMLON_01652 NNPIMLON_01654 NNPIMLON_01653	BOMFNILD_02025 BOMFNILD_02023 BOMFNILD_02024	NLDADAPD_01881 NLDADAPD_01883 NLDADAPD_01882	ILDKKMFI_01708	NAENOEFL_01549	NHLGHLGB_01578	FDNLEMMI_01845 FDNLEMMI_01843 FDNLEMMI_01844	FCGPAOPO_01870	NKOKFAAP_00809	LGLFMFFE_01597 LGLFMFFE_01599 LGLFMFFE_01598	OJEFGOGD_02033 OJEFGOGD_02035 OJEFGOGD_02034	ILJAABNJ_02038 ILJAABNJ_02040 ILJAABNJ_02039	DGBGHPJA_00831	FEDPOKGA_01718	LCFCNLMD_01300	MEJBBOEL_00739	JIKAPLHG_01480
Stress response	WP_003627616.1	AAULH_08351	peptide-methionine (R)-S-oxide reductase	6	51	ENMJCHAJ_01833	FFGLJKDJ_00727	GPEJCBIH_01889	ICGEINOA_00108	LMJHPEMF_00130	EDAPKGMG_01538	PJHCOHLB_00407	LEHNOGBD_00385	DKCOMLAD_01216	KGAMPGPP_00835	JCIBJBMI_00975	HCKEMMAA_01464	PPGEPIKK_01102	CCEELELI_00699	MGMILCEJ_02053	BCKLMFMJ_01914	LBEICBOF_01749	ADHAJEDL_01451	AGMHPKHO_00772	MCKNEDNN_01554	KILKDBFG_00653	CFICLMEH_00586	EFMNGIHA_01834	BBAINMHL_01660	HGEOLDCJ_00495	PIDPAJNP_01841	KKPNALKK_00520	NNPIMLON_00420	BOMFNILD_01508	NLDADAPD_01271	ILDKKMFI_01428	NAENOEFL_01425	NHLGHLGB_01437	FDNLEMMI_01016	FCGPAOPO_01065	NKOKFAAP_00888	LGLFMFFE_00932	OJEFGOGD_01363	ILJAABNJ_01445	DGBGHPJA_00888	FEDPOKGA_01566	LCFCNLMD_01234	MEJBBOEL_00835	JIKAPLHG_01409
Stress response	WP_003629148.1	AAULH_08261	alkaline-shock protein	6	51	ENMJCHAJ_01535	FFGLJKDJ_00711	GPEJCBIH_01682	ICGEINOA_01811	LMJHPEMF_00147	EDAPKGMG_02045	PJHCOHLB_00426	LEHNOGBD_00369	DKCOMLAD_01200	KGAMPGPP_00872	JCIBJBMI_00991	HCKEMMAA_01448	PPGEPIKK_00611	CCEELELI_00715	MGMILCEJ_02069	BCKLMFMJ_02201	LBEICBOF_01730	ADHAJEDL_01433	AGMHPKHO_00754	MCKNEDNN_01535	KILKDBFG_00340	CFICLMEH_00295	EFMNGIHA_01816	BBAINMHL_01678	HGEOLDCJ_00479	PIDPAJNP_01342	KKPNALKK_01223	NNPIMLON_01268	BOMFNILD_01994	NLDADAPD_01320	ILDKKMFI_01412	NAENOEFL_01926	NHLGHLGB_01966	FDNLEMMI_01746	FCGPAOPO_01082	NKOKFAAP_00910	LGLFMFFE_01588	OJEFGOGD_01931	ILJAABNJ_01476	DGBGHPJA_00908	FEDPOKGA_01953	LCFCNLMD_01217	MEJBBOEL_00871	JIKAPLHG_01376
Stress response	rpmB	AAULH_08106	50S ribosomal protein L28	6	51	ENMJCHAJ_00956	FFGLJKDJ_01588	GPEJCBIH_00216	ICGEINOA_01016	LMJHPEMF_00168	EDAPKGMG_00996	PJHCOHLB_00446	LEHNOGBD_00348	DKCOMLAD_01179	KGAMPGPP_00892	JCIBJBMI_01012	HCKEMMAA_01427	PPGEPIKK_00347	CCEELELI_01370	MGMILCEJ_00851	BCKLMFMJ_02221	LBEICBOF_01705	ADHAJEDL_01411	AGMHPKHO_00732	MCKNEDNN_01512	KILKDBFG_00360	CFICLMEH_00315	EFMNGIHA_01796	BBAINMHL_01698	HGEOLDCJ_00458	PIDPAJNP_00226	KKPNALKK_01347	NNPIMLON_00962	BOMFNILD_00671	NLDADAPD_00757	ILDKKMFI_00227	NAENOEFL_00377	NHLGHLGB_00410	FDNLEMMI_00183	FCGPAOPO_00240	NKOKFAAP_00934	LGLFMFFE_01603	OJEFGOGD_01030	ILJAABNJ_00492	DGBGHPJA_00932	FEDPOKGA_00575	LCFCNLMD_01194	MEJBBOEL_00891	JIKAPLHG_01355
Stress response	WP_003629023.1	AAULH_07886	cyclopropane-fatty-acyl-phospholipid synthase	6	51	ENMJCHAJ_00286	FFGLJKDJ_00507	GPEJCBIH_00338	ICGEINOA_00035	LMJHPEMF_01095	EDAPKGMG_01136	PJHCOHLB_00483	LEHNOGBD_00316	DKCOMLAD_01143	KGAMPGPP_00925	JCIBJBMI_01373	HCKEMMAA_01548	PPGEPIKK_00102	CCEELELI_02265	MGMILCEJ_00080	BCKLMFMJ_02254	LBEICBOF_01664	ADHAJEDL_01372	AGMHPKHO_00692	MCKNEDNN_01476	KILKDBFG_00719	CFICLMEH_00640	EFMNGIHA_00675	BBAINMHL_00670	HGEOLDCJ_00425	PIDPAJNP_00471	KKPNALKK_00648	NNPIMLON_00322	BOMFNILD_00607	NLDADAPD_01859	ILDKKMFI_00514	NAENOEFL_00362	NHLGHLGB_00355	FDNLEMMI_00662	FCGPAOPO_00574	NKOKFAAP_00966	LGLFMFFE_00302	OJEFGOGD_00627	ILJAABNJ_00434	DGBGHPJA_00977	FEDPOKGA_00559	LCFCNLMD_01156	MEJBBOEL_00925	JIKAPLHG_01318
Stress response	hrcA	AAULH_07756	heat-inducible transcriptional repressor HrcA	5	50	ENMJCHAJ_00266	FFGLJKDJ_00487	GPEJCBIH_01074		LMJHPEMF_01075	EDAPKGMG_01156	PJHCOHLB_00503	LEHNOGBD_00296	DKCOMLAD_01123	KGAMPGPP_00945	JCIBJBMI_01393	HCKEMMAA_01528	PPGEPIKK_00823	CCEELELI_02245	MGMILCEJ_00100	BCKLMFMJ_02274	LBEICBOF_01643	ADHAJEDL_01352	AGMHPKHO_00672	MCKNEDNN_01455	KILKDBFG_00931	CFICLMEH_00944	EFMNGIHA_00973	BBAINMHL_01253	HGEOLDCJ_00405	PIDPAJNP_00491	KKPNALKK_00628	NNPIMLON_00302	BOMFNILD_00587		ILDKKMFI_00494	NAENOEFL_00342	NHLGHLGB_00335	FDNLEMMI_01354	FCGPAOPO_00594	NKOKFAAP_00986	LGLFMFFE_00826	OJEFGOGD_00647	ILJAABNJ_00414	DGBGHPJA_00997	FEDPOKGA_00539	LCFCNLMD_01136	MEJBBOEL_00945	JIKAPLHG_01298
Stress response	WP_003629007.1	AAULH_07746	nucleotide exchange factor GrpE	5	51	ENMJCHAJ_00265	FFGLJKDJ_00486		ICGEINOA_01449	LMJHPEMF_01074	EDAPKGMG_01157	PJHCOHLB_00504	LEHNOGBD_00295	DKCOMLAD_01122	KGAMPGPP_00946	JCIBJBMI_01394	HCKEMMAA_01527	PPGEPIKK_00824	CCEELELI_02244	MGMILCEJ_00101	BCKLMFMJ_02275	LBEICBOF_01642	ADHAJEDL_01351	AGMHPKHO_00671	MCKNEDNN_01454	KILKDBFG_00932	CFICLMEH_00943	EFMNGIHA_00972	BBAINMHL_01252	HGEOLDCJ_00404	PIDPAJNP_00492	KKPNALKK_00627	NNPIMLON_00301	BOMFNILD_00586	NLDADAPD_01288	ILDKKMFI_00493	NAENOEFL_00341	NHLGHLGB_00334	FDNLEMMI_01353	FCGPAOPO_00595	NKOKFAAP_00987	LGLFMFFE_00827	OJEFGOGD_00648	ILJAABNJ_00413	DGBGHPJA_00998	FEDPOKGA_00538	LCFCNLMD_01135	MEJBBOEL_00946	JIKAPLHG_01297
Stress response	dnaK	AAULH_07741	molecular chaperone DnaK	6	51	ENMJCHAJ_00264	FFGLJKDJ_00485	GPEJCBIH_01076	ICGEINOA_01448	LMJHPEMF_01073	EDAPKGMG_01158	PJHCOHLB_00505	LEHNOGBD_00294	DKCOMLAD_01121	KGAMPGPP_00947	JCIBJBMI_01395	HCKEMMAA_01526	PPGEPIKK_00825	CCEELELI_02243	MGMILCEJ_00102	BCKLMFMJ_02276	LBEICBOF_01641	ADHAJEDL_01350	AGMHPKHO_00670	MCKNEDNN_01453	KILKDBFG_00933	CFICLMEH_00942	EFMNGIHA_00971	BBAINMHL_01251	HGEOLDCJ_00403	PIDPAJNP_00493	KKPNALKK_00626	NNPIMLON_00300	BOMFNILD_00585	NLDADAPD_01289	ILDKKMFI_00492	NAENOEFL_00340	NHLGHLGB_00333	FDNLEMMI_01352	FCGPAOPO_00596	NKOKFAAP_00988	LGLFMFFE_00828	OJEFGOGD_00649	ILJAABNJ_00412	DGBGHPJA_00999	FEDPOKGA_00537	LCFCNLMD_01134	MEJBBOEL_00947	JIKAPLHG_01296
Stress response	WP_003629004.1	AAULH_07736	molecular chaperone DnaJ	6	51	ENMJCHAJ_00263	FFGLJKDJ_00484	GPEJCBIH_01077	ICGEINOA_01447	LMJHPEMF_01072	EDAPKGMG_01159	PJHCOHLB_00506	LEHNOGBD_00293	DKCOMLAD_01120	KGAMPGPP_00948	JCIBJBMI_01396	HCKEMMAA_01525	PPGEPIKK_00826	CCEELELI_02242	MGMILCEJ_00103	BCKLMFMJ_02277	LBEICBOF_01640	ADHAJEDL_01349	AGMHPKHO_00669	MCKNEDNN_01452	KILKDBFG_00934	CFICLMEH_00941	EFMNGIHA_00970	BBAINMHL_01250	HGEOLDCJ_00402	PIDPAJNP_00494	KKPNALKK_00625	NNPIMLON_00299	BOMFNILD_00584	NLDADAPD_01290	ILDKKMFI_00491	NAENOEFL_00339	NHLGHLGB_00332	FDNLEMMI_01351	FCGPAOPO_00597	NKOKFAAP_00989	LGLFMFFE_00829	OJEFGOGD_00650	ILJAABNJ_00411	DGBGHPJA_01000	FEDPOKGA_00536	LCFCNLMD_01133	MEJBBOEL_00948	JIKAPLHG_01295
Stress response	WP_003628776.1	AAULH_07011	stress induced DNA-binding protein	6	50	ENMJCHAJ_01310	FFGLJKDJ_00521	GPEJCBIH_01239	ICGEINOA_00513	LMJHPEMF_01485	EDAPKGMG_01436	PJHCOHLB_00618	LEHNOGBD_00189	DKCOMLAD_01006	KGAMPGPP_01064	JCIBJBMI_00641	HCKEMMAA_01480	PPGEPIKK_00781	CCEELELI_00274	MGMILCEJ_00265	BCKLMFMJ_00787	LBEICBOF_01463	ADHAJEDL_01237	AGMHPKHO_00557	MCKNEDNN_01342	KILKDBFG_01456	CFICLMEH_01408	EFMNGIHA_01385	BBAINMHL_01420	HGEOLDCJ_00955	PIDPAJNP_00396	KKPNALKK_01434	NNPIMLON_00367	BOMFNILD_01265		ILDKKMFI_00017	NAENOEFL_01104	NHLGHLGB_01135	FDNLEMMI_01418	FCGPAOPO_00383	NKOKFAAP_01088	LGLFMFFE_00709	OJEFGOGD_00480	ILJAABNJ_01145	DGBGHPJA_01114	FEDPOKGA_01230	LCFCNLMD_01018	MEJBBOEL_01065	JIKAPLHG_01182
Stress response	WP_003626318.1	AAULH_06946	glutathione reductase	6	45	ENMJCHAJ_01883	FFGLJKDJ_02087	GPEJCBIH_00301	ICGEINOA_01098	LMJHPEMF_00839	EDAPKGMG_00143	PJHCOHLB_00633		DKCOMLAD_00994	KGAMPGPP_01077	JCIBJBMI_00101	HCKEMMAA_02086	PPGEPIKK_00793	CCEELELI_01252	MGMILCEJ_00253	BCKLMFMJ_00775	LBEICBOF_01451	ADHAJEDL_01224	AGMHPKHO_00544	MCKNEDNN_01329	KILKDBFG_01729	CFICLMEH_01713	EFMNGIHA_01729	BBAINMHL_01756	HGEOLDCJ_00969	PIDPAJNP_00408		NNPIMLON_00378	BOMFNILD_02266		ILDKKMFI_00005	NAENOEFL_02206	NHLGHLGB_01055	FDNLEMMI_00504	FCGPAOPO_00371	NKOKFAAP_01099	LGLFMFFE_01682	OJEFGOGD_00466	ILJAABNJ_00989	DGBGHPJA_01127	FEDPOKGA_00827	LCFCNLMD_01006	MEJBBOEL_01082	JIKAPLHG_01169
Stress response	WP_003628681.1	AAULH_06776	serine hydrolase	5	45	ENMJCHAJ_00110	FFGLJKDJ_00169	GPEJCBIH_01600		LMJHPEMF_00810	EDAPKGMG_00930			DKCOMLAD_00964	KGAMPGPP_01111	JCIBJBMI_00500	HCKEMMAA_01036	PPGEPIKK_01076	CCEELELI_01225	MGMILCEJ_00187	BCKLMFMJ_00743	LBEICBOF_01416	ADHAJEDL_01194	AGMHPKHO_00514	MCKNEDNN_01303	KILKDBFG_01916	CFICLMEH_00073	EFMNGIHA_02118	BBAINMHL_00180		PIDPAJNP_00435	KKPNALKK_01994	NNPIMLON_02070	BOMFNILD_02215		ILDKKMFI_01121	NAENOEFL_00828	NHLGHLGB_02120	FDNLEMMI_01954	FCGPAOPO_01976	NKOKFAAP_01128	LGLFMFFE_01889	OJEFGOGD_02160	ILJAABNJ_02213		FEDPOKGA_02198	LCFCNLMD_00978	MEJBBOEL_01114	JIKAPLHG_01141
Stress response	WP_003628588.1	AAULH_06576	Peptide methionine sulfoxide reductase msrA	0	35							PJHCOHLB_00709	LEHNOGBD_00131	DKCOMLAD_00906	KGAMPGPP_01195	JCIBJBMI_01940	HCKEMMAA_02256	PPGEPIKK_00055	CCEELELI_02010	MGMILCEJ_01757	BCKLMFMJ_01160	LBEICBOF_01359	ADHAJEDL_01124	AGMHPKHO_00442	MCKNEDNN_01261	KILKDBFG_02132	CFICLMEH_00193	EFMNGIHA_00125	BBAINMHL_02060	HGEOLDCJ_01035			NNPIMLON_02002			ILDKKMFI_00388					NKOKFAAP_01186							MEJBBOEL_01188	JIKAPLHG_01102
Stress response	WP_003628314.1	AAULH_05926	pyruvate kinase	6	51	ENMJCHAJ_00712	FFGLJKDJ_00861	GPEJCBIH_00693	ICGEINOA_00201	LMJHPEMF_00745	EDAPKGMG_00194	PJHCOHLB_00839	LEHNOGBD_00044	DKCOMLAD_00813	KGAMPGPP_01326	JCIBJBMI_01168	HCKEMMAA_01308	PPGEPIKK_00672	CCEELELI_00526	MGMILCEJ_01680	BCKLMFMJ_02375	LBEICBOF_01251	ADHAJEDL_01020	AGMHPKHO_00338	MCKNEDNN_01143	KILKDBFG_01505	CFICLMEH_01657	EFMNGIHA_01417	BBAINMHL_01938	HGEOLDCJ_01094	PIDPAJNP_00183	KKPNALKK_00138	NNPIMLON_00945	BOMFNILD_00499	NLDADAPD_01722	ILDKKMFI_00320	NAENOEFL_00246	NHLGHLGB_00295	FDNLEMMI_00118	FCGPAOPO_00288	NKOKFAAP_01317	LGLFMFFE_00167	OJEFGOGD_00554	ILJAABNJ_00363	DGBGHPJA_01302	FEDPOKGA_00457	LCFCNLMD_00855	MEJBBOEL_01323	JIKAPLHG_01016
Stress response	uvrC	AAULH_05861	excinuclease ABC subunit C	6	50	ENMJCHAJ_00723	FFGLJKDJ_00872	GPEJCBIH_00703	ICGEINOA_00447	LMJHPEMF_01302	EDAPKGMG_00183	PJHCOHLB_00850	LEHNOGBD_00033	DKCOMLAD_00800	KGAMPGPP_01337	JCIBJBMI_01179	HCKEMMAA_01297	PPGEPIKK_00661	CCEELELI_00537	MGMILCEJ_01669	BCKLMFMJ_02364	LBEICBOF_01239	ADHAJEDL_01009	AGMHPKHO_00327	MCKNEDNN_01132	KILKDBFG_01516	CFICLMEH_01668	EFMNGIHA_01406	BBAINMHL_01598	HGEOLDCJ_01105	PIDPAJNP_00195	KKPNALKK_00125	NNPIMLON_00956	BOMFNILD_00488		ILDKKMFI_00331	NAENOEFL_00235	NHLGHLGB_00284	FDNLEMMI_00107	FCGPAOPO_00300	NKOKFAAP_01328	LGLFMFFE_00156	OJEFGOGD_00543	ILJAABNJ_00352	DGBGHPJA_01313	FEDPOKGA_00446	LCFCNLMD_00843	MEJBBOEL_01334	JIKAPLHG_01005
Stress response	WP_003628101.1	AAULH_05404	choloylglycine hydrolase	0	2								LEHNOGBD_01962
Stress response	clpX	AAULH_05119	ATP-dependent Clp protease ATP-binding subunit ClpX	5	51	ENMJCHAJ_00499	FFGLJKDJ_01934	GPEJCBIH_01742		LMJHPEMF_00849	EDAPKGMG_00940	PJHCOHLB_00997	LEHNOGBD_01913	DKCOMLAD_00684	KGAMPGPP_01448	JCIBJBMI_00325	HCKEMMAA_00280	PPGEPIKK_02138	CCEELELI_01065	MGMILCEJ_01198	BCKLMFMJ_00966	LBEICBOF_01107	ADHAJEDL_00885	AGMHPKHO_00202	MCKNEDNN_00985	KILKDBFG_00680	CFICLMEH_00603	EFMNGIHA_00657	BBAINMHL_00648	HGEOLDCJ_00057	PIDPAJNP_01593	KKPNALKK_01562	NNPIMLON_00112	BOMFNILD_01077	NLDADAPD_01562	ILDKKMFI_00919	NAENOEFL_00955	NHLGHLGB_01075	FDNLEMMI_00717	FCGPAOPO_01605	NKOKFAAP_01470	LGLFMFFE_00124	OJEFGOGD_01101	ILJAABNJ_01027	DGBGHPJA_01462	FEDPOKGA_01112	LCFCNLMD_00706	MEJBBOEL_01446	JIKAPLHG_00878
Stress response	WP_003627651.1	AAULH_04939	cold-shock protein	6	51	ENMJCHAJ_01600	FFGLJKDJ_00306	GPEJCBIH_00162	ICGEINOA_01093	LMJHPEMF_00879	EDAPKGMG_00970	PJHCOHLB_01026	LEHNOGBD_01884	DKCOMLAD_00654	KGAMPGPP_01478	JCIBJBMI_01142	HCKEMMAA_02218	PPGEPIKK_02168	CCEELELI_01035	MGMILCEJ_01169	BCKLMFMJ_02286	LBEICBOF_01077	ADHAJEDL_00856	AGMHPKHO_00173	MCKNEDNN_00954	KILKDBFG_00859	CFICLMEH_02133	EFMNGIHA_00787	BBAINMHL_00073	HGEOLDCJ_00254	PIDPAJNP_00317	KKPNALKK_00881	NNPIMLON_00083	BOMFNILD_00940	NLDADAPD_00732	ILDKKMFI_00897	NAENOEFL_00877	NHLGHLGB_01003	FDNLEMMI_00894	FCGPAOPO_00317	NKOKFAAP_01499	LGLFMFFE_00095	OJEFGOGD_00987	ILJAABNJ_00954	DGBGHPJA_01492	FEDPOKGA_00997	LCFCNLMD_00675	MEJBBOEL_01476	JIKAPLHG_00848
Stress response	atpC	AAULH_04545	ATP synthase F0F1 subunit epsilon	6	50	ENMJCHAJ_00428	FFGLJKDJ_00130	GPEJCBIH_00604	ICGEINOA_01364	LMJHPEMF_00312	EDAPKGMG_00302	PJHCOHLB_01074	LEHNOGBD_01825	DKCOMLAD_00575	KGAMPGPP_01533	JCIBJBMI_01895	HCKEMMAA_01394	PPGEPIKK_00166	CCEELELI_00861	MGMILCEJ_00692	BCKLMFMJ_00550	LBEICBOF_01004	ADHAJEDL_00773	AGMHPKHO_00090	MCKNEDNN_00893	KILKDBFG_00596	CFICLMEH_00546	EFMNGIHA_00614	BBAINMHL_00500	HGEOLDCJ_01968	PIDPAJNP_00851	KKPNALKK_00681	NNPIMLON_00894	BOMFNILD_01161	NLDADAPD_00860	ILDKKMFI_01194	NAENOEFL_01051	NHLGHLGB_01277		FCGPAOPO_00471	NKOKFAAP_01552	LGLFMFFE_00435	OJEFGOGD_01114	ILJAABNJ_01094	DGBGHPJA_01580	FEDPOKGA_01174	LCFCNLMD_00601	MEJBBOEL_01538	JIKAPLHG_00785
Stress response	WP_003628021.1	AAULH_04540	F0F1 ATP synthase subunit beta	6	51	ENMJCHAJ_00427	FFGLJKDJ_00129	GPEJCBIH_00603	ICGEINOA_01365	LMJHPEMF_00313	EDAPKGMG_00301	PJHCOHLB_01075	LEHNOGBD_01824	DKCOMLAD_00574	KGAMPGPP_01534	JCIBJBMI_01894	HCKEMMAA_01393	PPGEPIKK_00167	CCEELELI_00860	MGMILCEJ_00693	BCKLMFMJ_00549	LBEICBOF_01003	ADHAJEDL_00772	AGMHPKHO_00089	MCKNEDNN_00892	KILKDBFG_00595	CFICLMEH_00545	EFMNGIHA_00613	BBAINMHL_00501	HGEOLDCJ_01967	PIDPAJNP_00852	KKPNALKK_00682	NNPIMLON_00893	BOMFNILD_01162	NLDADAPD_00859	ILDKKMFI_01195	NAENOEFL_01052	NHLGHLGB_01278	FDNLEMMI_00596	FCGPAOPO_00470	NKOKFAAP_01553	LGLFMFFE_00434	OJEFGOGD_01115	ILJAABNJ_01095	DGBGHPJA_01581	FEDPOKGA_01175	LCFCNLMD_00600	MEJBBOEL_01539	JIKAPLHG_00784
Stress response	WP_003628020.1	AAULH_04520	ATP synthase subunit alpha	6	51	ENMJCHAJ_00425	FFGLJKDJ_00127	GPEJCBIH_00601	ICGEINOA_01367	LMJHPEMF_00315	EDAPKGMG_00299	PJHCOHLB_01077	LEHNOGBD_01822	DKCOMLAD_00572	KGAMPGPP_01536	JCIBJBMI_01892	HCKEMMAA_01391	PPGEPIKK_00169	CCEELELI_00858	MGMILCEJ_00695	BCKLMFMJ_00547	LBEICBOF_01001	ADHAJEDL_00770	AGMHPKHO_00087	MCKNEDNN_00890	KILKDBFG_00593	CFICLMEH_00543	EFMNGIHA_00611	BBAINMHL_00503	HGEOLDCJ_01965	PIDPAJNP_00854	KKPNALKK_00684	NNPIMLON_00891	BOMFNILD_01164	NLDADAPD_00857	ILDKKMFI_01197	NAENOEFL_01054	NHLGHLGB_01280	FDNLEMMI_00598	FCGPAOPO_00468	NKOKFAAP_01555	LGLFMFFE_00432	OJEFGOGD_01117	ILJAABNJ_01097	DGBGHPJA_01583	FEDPOKGA_01177	LCFCNLMD_00598	MEJBBOEL_01541	JIKAPLHG_00782
Stress response	WP_003626162.1	AAULH_04515	ATP synthase F1 subunit delta	6	51	ENMJCHAJ_00424	FFGLJKDJ_00126	GPEJCBIH_00600	ICGEINOA_01368	LMJHPEMF_00316	EDAPKGMG_00298	PJHCOHLB_01078	LEHNOGBD_01821	DKCOMLAD_00571	KGAMPGPP_01537	JCIBJBMI_01891	HCKEMMAA_01390	PPGEPIKK_00170	CCEELELI_00857	MGMILCEJ_00696	BCKLMFMJ_00546	LBEICBOF_01000	ADHAJEDL_00769	AGMHPKHO_00086	MCKNEDNN_00889	KILKDBFG_00592	CFICLMEH_00542	EFMNGIHA_00610	BBAINMHL_00504	HGEOLDCJ_01964	PIDPAJNP_00855	KKPNALKK_00685	NNPIMLON_00890	BOMFNILD_01165	NLDADAPD_00856	ILDKKMFI_01198	NAENOEFL_01055	NHLGHLGB_01281	FDNLEMMI_00599	FCGPAOPO_00467	NKOKFAAP_01556	LGLFMFFE_00431	OJEFGOGD_01118	ILJAABNJ_01098	DGBGHPJA_01584	FEDPOKGA_01178	LCFCNLMD_00597	MEJBBOEL_01542	JIKAPLHG_00781
Stress response	WP_003628019.1	AAULH_04510	ATP synthase F0 subunit B	6	51	ENMJCHAJ_00423	FFGLJKDJ_00125	GPEJCBIH_00599	ICGEINOA_01369	LMJHPEMF_00317	EDAPKGMG_00297	PJHCOHLB_01079	LEHNOGBD_01820	DKCOMLAD_00570	KGAMPGPP_01538	JCIBJBMI_01890	HCKEMMAA_01389	PPGEPIKK_00171	CCEELELI_00856	MGMILCEJ_00697	BCKLMFMJ_00545	LBEICBOF_00999	ADHAJEDL_00768	AGMHPKHO_00085	MCKNEDNN_00888	KILKDBFG_00591	CFICLMEH_00541	EFMNGIHA_00609	BBAINMHL_00505	HGEOLDCJ_01963	PIDPAJNP_00856	KKPNALKK_00686	NNPIMLON_00889	BOMFNILD_01166	NLDADAPD_00855	ILDKKMFI_01199	NAENOEFL_01056	NHLGHLGB_01282	FDNLEMMI_00600	FCGPAOPO_00466	NKOKFAAP_01557	LGLFMFFE_00430	OJEFGOGD_01119	ILJAABNJ_01099	DGBGHPJA_01585	FEDPOKGA_01179	LCFCNLMD_00596	MEJBBOEL_01543	JIKAPLHG_00780
Stress response	WP_003626158.1	AAULH_04505	ATP synthase subunit c	6	51	ENMJCHAJ_00422	FFGLJKDJ_00124	GPEJCBIH_00598	ICGEINOA_01370	LMJHPEMF_00318	EDAPKGMG_00296	PJHCOHLB_01080	LEHNOGBD_01819	DKCOMLAD_00569	KGAMPGPP_01539	JCIBJBMI_01889	HCKEMMAA_01388	PPGEPIKK_00172	CCEELELI_00855	MGMILCEJ_00698	BCKLMFMJ_00544	LBEICBOF_00998	ADHAJEDL_00767	AGMHPKHO_00084	MCKNEDNN_00887	KILKDBFG_00590	CFICLMEH_00540	EFMNGIHA_00608	BBAINMHL_00506	HGEOLDCJ_01962	PIDPAJNP_00857	KKPNALKK_00687	NNPIMLON_00888	BOMFNILD_01167	NLDADAPD_00854	ILDKKMFI_01200	NAENOEFL_01057	NHLGHLGB_01283	FDNLEMMI_00601	FCGPAOPO_00465	NKOKFAAP_01558	LGLFMFFE_00429	OJEFGOGD_01120	ILJAABNJ_01100	DGBGHPJA_01586	FEDPOKGA_01180	LCFCNLMD_00595	MEJBBOEL_01544	JIKAPLHG_00779
Stress response	WP_003628016.1	AAULH_04455	esterase	6	50	ENMJCHAJ_00412	FFGLJKDJ_00105	GPEJCBIH_01934	ICGEINOA_00405	LMJHPEMF_00336	EDAPKGMG_00286	PJHCOHLB_01100	LEHNOGBD_01809	DKCOMLAD_00549	KGAMPGPP_01549	JCIBJBMI_01879	HCKEMMAA_01378	PPGEPIKK_00192	CCEELELI_00845	MGMILCEJ_00708	BCKLMFMJ_00534	LBEICBOF_00978	ADHAJEDL_00757	AGMHPKHO_00074	MCKNEDNN_00877	KILKDBFG_00580	CFICLMEH_00530	EFMNGIHA_00598	BBAINMHL_00516	HGEOLDCJ_01952	PIDPAJNP_00867	KKPNALKK_00697	NNPIMLON_00878	BOMFNILD_01177		ILDKKMFI_01220	NAENOEFL_01067	NHLGHLGB_01293	FDNLEMMI_00611	FCGPAOPO_00455	NKOKFAAP_01576	LGLFMFFE_00419	OJEFGOGD_01130	ILJAABNJ_01110	DGBGHPJA_01596	FEDPOKGA_01190	LCFCNLMD_00585	MEJBBOEL_01554	JIKAPLHG_00769
Stress response	WP_003633555.1	AAULH_04405	sensor histidine kinase	6	19	ENMJCHAJ_01250	FFGLJKDJ_00246	GPEJCBIH_01286	ICGEINOA_01478	LMJHPEMF_01017	EDAPKGMG_01568		LEHNOGBD_01797	DKCOMLAD_00542		JCIBJBMI_00302	HCKEMMAA_00002	PPGEPIKK_01375	CCEELELI_00072		BCKLMFMJ_00833	LBEICBOF_00969									PIDPAJNP_01242					ILDKKMFI_01229				FCGPAOPO_01312		LGLFMFFE_00886					LCFCNLMD_00575
Stress response	clpP	AAULH_04063	ATP-dependent Clp protease proteolytic subunit ClpP	6	51	ENMJCHAJ_01086	FFGLJKDJ_01903	GPEJCBIH_01868	ICGEINOA_01535	LMJHPEMF_02155	EDAPKGMG_01679	PJHCOHLB_01177	LEHNOGBD_01740	DKCOMLAD_00483	KGAMPGPP_01616	JCIBJBMI_01741	HCKEMMAA_00089	PPGEPIKK_00135	CCEELELI_00771	MGMILCEJ_00719	BCKLMFMJ_01900	LBEICBOF_00905	ADHAJEDL_00685	AGMHPKHO_00002	MCKNEDNN_00808	KILKDBFG_00519	CFICLMEH_00469	EFMNGIHA_00537	BBAINMHL_00577	HGEOLDCJ_01891	PIDPAJNP_01663	KKPNALKK_00464	NNPIMLON_00933	BOMFNILD_01413	NLDADAPD_00981	ILDKKMFI_02037	NAENOEFL_01275	NHLGHLGB_01350	FDNLEMMI_01345	FCGPAOPO_01671	NKOKFAAP_01648	LGLFMFFE_00717	OJEFGOGD_01049	ILJAABNJ_01326	DGBGHPJA_01724	FEDPOKGA_01409	LCFCNLMD_00509	MEJBBOEL_01620	JIKAPLHG_00700
Stress response	WP_003626026.1	AAULH_04028	excinuclease ABC subunit B	6	51	ENMJCHAJ_01375	FFGLJKDJ_02061	GPEJCBIH_00344	ICGEINOA_00575	LMJHPEMF_01652	EDAPKGMG_00469	PJHCOHLB_01183	LEHNOGBD_01734	DKCOMLAD_00477	KGAMPGPP_01623	JCIBJBMI_01198	HCKEMMAA_00202	PPGEPIKK_00318	CCEELELI_02098	MGMILCEJ_00122	BCKLMFMJ_01860	LBEICBOF_00897	ADHAJEDL_00678	AGMHPKHO_02267	MCKNEDNN_00802	KILKDBFG_00513	CFICLMEH_00463	EFMNGIHA_00531	BBAINMHL_00583	HGEOLDCJ_01886	PIDPAJNP_00247	KKPNALKK_00470	NNPIMLON_00939	BOMFNILD_01419	NLDADAPD_00987	ILDKKMFI_00249	NAENOEFL_01281	NHLGHLGB_01356	FDNLEMMI_01339	FCGPAOPO_00169	NKOKFAAP_01654	LGLFMFFE_00723	OJEFGOGD_01055	ILJAABNJ_01332	DGBGHPJA_01730	FEDPOKGA_01415	LCFCNLMD_00499	MEJBBOEL_01627	JIKAPLHG_00694
Stress response	WP_003633429.1	AAULH_03973	sigma-54 modulation protein	5	51	ENMJCHAJ_01366	FFGLJKDJ_01111	GPEJCBIH_00432		LMJHPEMF_01661	EDAPKGMG_00460	PJHCOHLB_01196	LEHNOGBD_01725	DKCOMLAD_00468	KGAMPGPP_01640	JCIBJBMI_01207	HCKEMMAA_00193	PPGEPIKK_00309	CCEELELI_02107	MGMILCEJ_01956	BCKLMFMJ_00118	LBEICBOF_00888	ADHAJEDL_00669	AGMHPKHO_02258	MCKNEDNN_00792	KILKDBFG_01584	CFICLMEH_01536	EFMNGIHA_01536	BBAINMHL_01574	HGEOLDCJ_01877	PIDPAJNP_00256	KKPNALKK_00482	NNPIMLON_02178	BOMFNILD_00561	NLDADAPD_00504	ILDKKMFI_00258	NAENOEFL_00510	NHLGHLGB_00556	FDNLEMMI_00026	FCGPAOPO_00178	NKOKFAAP_01668	LGLFMFFE_01115	OJEFGOGD_00612	ILJAABNJ_00571	DGBGHPJA_01741	FEDPOKGA_00515	LCFCNLMD_00490	MEJBBOEL_01636	JIKAPLHG_00685
Stress response	WP_003633405.1	AAULH_03873	haloacid dehalogenase	5	50	ENMJCHAJ_01348	FFGLJKDJ_01093		ICGEINOA_00295	LMJHPEMF_01680	EDAPKGMG_00442	PJHCOHLB_01214	LEHNOGBD_01706	DKCOMLAD_00450	KGAMPGPP_01657	JCIBJBMI_01226	HCKEMMAA_00778	PPGEPIKK_00291	CCEELELI_02125	MGMILCEJ_01974	BCKLMFMJ_00135	LBEICBOF_00870	ADHAJEDL_00651	AGMHPKHO_02240	MCKNEDNN_00774	KILKDBFG_00630	CFICLMEH_00443	EFMNGIHA_00507	BBAINMHL_00210	HGEOLDCJ_01858	PIDPAJNP_00274	KKPNALKK_00499	NNPIMLON_00529	BOMFNILD_00543	NLDADAPD_00486	ILDKKMFI_00276	NAENOEFL_00492	NHLGHLGB_00538	FDNLEMMI_00044	FCGPAOPO_00196	NKOKFAAP_01686	LGLFMFFE_00733	OJEFGOGD_00594	ILJAABNJ_00589	DGBGHPJA_01759	FEDPOKGA_00497	LCFCNLMD_00472	MEJBBOEL_01653	JIKAPLHG_00668
Stress response	WP_003633366.1	AAULH_03778	Clp protease ClpE	6	51	ENMJCHAJ_00165	FFGLJKDJ_00448	GPEJCBIH_01253	ICGEINOA_00004	LMJHPEMF_01372	EDAPKGMG_02040	PJHCOHLB_01232	LEHNOGBD_01690	DKCOMLAD_00433	KGAMPGPP_01673	JCIBJBMI_01407	HCKEMMAA_01286	PPGEPIKK_00234	CCEELELI_00367	MGMILCEJ_00104	BCKLMFMJ_01807	LBEICBOF_00853	ADHAJEDL_00633	AGMHPKHO_02221	MCKNEDNN_00754	KILKDBFG_00615	CFICLMEH_00428	EFMNGIHA_00522	BBAINMHL_00195	HGEOLDCJ_00234	PIDPAJNP_01430	KKPNALKK_00460	NNPIMLON_01225	BOMFNILD_01670	NLDADAPD_01350	ILDKKMFI_01751	NAENOEFL_02174	NHLGHLGB_01335	FDNLEMMI_01241	FCGPAOPO_01450	NKOKFAAP_01706	LGLFMFFE_01160	OJEFGOGD_01451	ILJAABNJ_01597	DGBGHPJA_01778	FEDPOKGA_01445	LCFCNLMD_00456	MEJBBOEL_01669	JIKAPLHG_00650
Stress response	WP_003633288.1	AAULH_03591	ATP-dependent RNA helicase	6	51	ENMJCHAJ_00053	FFGLJKDJ_00649	GPEJCBIH_01423	ICGEINOA_00946	LMJHPEMF_01222	EDAPKGMG_00428	PJHCOHLB_01265	LEHNOGBD_01635	DKCOMLAD_00355	KGAMPGPP_01711	JCIBJBMI_01560	HCKEMMAA_01154	PPGEPIKK_02063	CCEELELI_02077	MGMILCEJ_00428	BCKLMFMJ_00895	LBEICBOF_00741	ADHAJEDL_00597	AGMHPKHO_02185	MCKNEDNN_00717	KILKDBFG_00453	CFICLMEH_00411	EFMNGIHA_00469	BBAINMHL_00384	HGEOLDCJ_00785	PIDPAJNP_00934	KKPNALKK_01001	NNPIMLON_00753	BOMFNILD_01335	NLDADAPD_01015	ILDKKMFI_01182	NAENOEFL_00738	NHLGHLGB_01236	FDNLEMMI_01105	FCGPAOPO_01043	NKOKFAAP_01742	LGLFMFFE_00340	OJEFGOGD_00708	ILJAABNJ_01239	DGBGHPJA_01815	FEDPOKGA_01337	LCFCNLMD_00422	MEJBBOEL_01703	JIKAPLHG_00625
Stress response	WP_003633108.1	AAULH_03236	MFS transporter	3	10		FFGLJKDJ_00697	GPEJCBIH_01007			EDAPKGMG_00902	PJHCOHLB_01329								MGMILCEJ_01323					MCKNEDNN_00649								NNPIMLON_01908								NKOKFAAP_01821	LGLFMFFE_01887
Stress response	WP_003633083.1	AAULH_03173	cold-shock protein	4	35		FFGLJKDJ_02083	GPEJCBIH_01483		LMJHPEMF_01950	EDAPKGMG_00605	PJHCOHLB_01341		DKCOMLAD_00316		JCIBJBMI_00361	HCKEMMAA_02190	PPGEPIKK_00902		MGMILCEJ_01311		LBEICBOF_00816	ADHAJEDL_00495	AGMHPKHO_02084	MCKNEDNN_00636					HGEOLDCJ_00852			NNPIMLON_02173	BOMFNILD_01101	NLDADAPD_00970	ILDKKMFI_01505	NAENOEFL_01268	NHLGHLGB_01325	FDNLEMMI_01155	FCGPAOPO_00667		LGLFMFFE_01663	OJEFGOGD_01198	ILJAABNJ_01301	DGBGHPJA_01906	FEDPOKGA_01435	LCFCNLMD_00343		JIKAPLHG_00546
Stress response	WP_003633076.1	AAULH_03153	putative PspC family transcription regulator	2	19					LMJHPEMF_01946	EDAPKGMG_00608			DKCOMLAD_00312				PPGEPIKK_00905				LBEICBOF_00819			MCKNEDNN_00633							KKPNALKK_01389		BOMFNILD_01097	NLDADAPD_00966	ILDKKMFI_01501	NAENOEFL_01264	NHLGHLGB_01322	FDNLEMMI_01151			LGLFMFFE_01659	OJEFGOGD_01201	ILJAABNJ_01298	DGBGHPJA_01909	FEDPOKGA_01431
Stress response	WP_003626892.1	AAULH_03086	Na /H antiporter NhaC	6	51	ENMJCHAJ_00580	FFGLJKDJ_00424	GPEJCBIH_00376	ICGEINOA_00240	LMJHPEMF_01941	EDAPKGMG_00613	PJHCOHLB_01351	LEHNOGBD_01548	DKCOMLAD_00301	KGAMPGPP_01801	JCIBJBMI_00548	HCKEMMAA_02159	PPGEPIKK_00813	CCEELELI_01725	MGMILCEJ_00002	BCKLMFMJ_00220	LBEICBOF_00830	ADHAJEDL_00487	AGMHPKHO_02076	MCKNEDNN_00622	KILKDBFG_02037	CFICLMEH_01464	EFMNGIHA_01633	BBAINMHL_00926	HGEOLDCJ_00859	PIDPAJNP_00613	KKPNALKK_01383	NNPIMLON_01990	BOMFNILD_01086	NLDADAPD_00955	ILDKKMFI_01491	NAENOEFL_01253	NHLGHLGB_01311	FDNLEMMI_01140	FCGPAOPO_00659	NKOKFAAP_01839	LGLFMFFE_01251	OJEFGOGD_01211	ILJAABNJ_01288	DGBGHPJA_01920	FEDPOKGA_01420	LCFCNLMD_00335	MEJBBOEL_01794	JIKAPLHG_00539
Stress response	WP_003633045.1	AAULH_03011	putative membrane protein	6	51	ENMJCHAJ_00565	FFGLJKDJ_00439	GPEJCBIH_00361	ICGEINOA_00430	LMJHPEMF_01582	EDAPKGMG_00620	PJHCOHLB_01366	LEHNOGBD_01533	DKCOMLAD_00286	KGAMPGPP_01822	JCIBJBMI_00533	HCKEMMAA_02174	PPGEPIKK_01060	CCEELELI_01740	MGMILCEJ_00017	BCKLMFMJ_00235	LBEICBOF_00688	ADHAJEDL_00472	AGMHPKHO_02061	MCKNEDNN_00607	KILKDBFG_02052	CFICLMEH_01479	EFMNGIHA_01618	BBAINMHL_00941	HGEOLDCJ_00874	PIDPAJNP_00597	KKPNALKK_01269	NNPIMLON_01622	BOMFNILD_01289	NLDADAPD_00924	ILDKKMFI_01334	NAENOEFL_01185	NHLGHLGB_01197	FDNLEMMI_01054	FCGPAOPO_00643	NKOKFAAP_01855	LGLFMFFE_00675	OJEFGOGD_00955	ILJAABNJ_01184	DGBGHPJA_01938	FEDPOKGA_01274	LCFCNLMD_00319	MEJBBOEL_01809	JIKAPLHG_00524
Stress response	WP_003632186.1	AAULH_02523	ferredoxin-NADP reductase	6	51	ENMJCHAJ_00770	FFGLJKDJ_01535	GPEJCBIH_01449	ICGEINOA_01017	LMJHPEMF_01526	EDAPKGMG_01662	PJHCOHLB_01492	LEHNOGBD_01435	DKCOMLAD_01551	KGAMPGPP_00469	JCIBJBMI_01551	HCKEMMAA_01259	PPGEPIKK_00497	CCEELELI_00091	MGMILCEJ_01388	BCKLMFMJ_01313	LBEICBOF_02131	ADHAJEDL_01797	AGMHPKHO_01117	MCKNEDNN_00488	KILKDBFG_00216	CFICLMEH_00246	EFMNGIHA_00335	BBAINMHL_00270	HGEOLDCJ_00187	PIDPAJNP_01586	KKPNALKK_00313	NNPIMLON_01697	BOMFNILD_01625	NLDADAPD_01313	ILDKKMFI_01804	NAENOEFL_01509	NHLGHLGB_01549	FDNLEMMI_01096	FCGPAOPO_00638	NKOKFAAP_00513	LGLFMFFE_00971	OJEFGOGD_01508	ILJAABNJ_01581	DGBGHPJA_00483	FEDPOKGA_01696	LCFCNLMD_01581	MEJBBOEL_00466	JIKAPLHG_00438
Stress response	WP_003627748.1	AAULH_02413	thioredoxin	6	51	ENMJCHAJ_01111	FFGLJKDJ_01399	GPEJCBIH_01164	ICGEINOA_00268	LMJHPEMF_00568	EDAPKGMG_00160	PJHCOHLB_01525	LEHNOGBD_01414	DKCOMLAD_01568	KGAMPGPP_00452	JCIBJBMI_01746	HCKEMMAA_02243	PPGEPIKK_00853	CCEELELI_00948	MGMILCEJ_00035	BCKLMFMJ_01296	LBEICBOF_02153	ADHAJEDL_01818	AGMHPKHO_01138	MCKNEDNN_00467	KILKDBFG_00233	CFICLMEH_00263	EFMNGIHA_00352	BBAINMHL_00287	HGEOLDCJ_00203	PIDPAJNP_00792	KKPNALKK_00296	NNPIMLON_01633	BOMFNILD_00811	NLDADAPD_00632	ILDKKMFI_01148	NAENOEFL_00690	NHLGHLGB_00680	FDNLEMMI_00387	FCGPAOPO_00905	NKOKFAAP_00491	LGLFMFFE_01369	OJEFGOGD_00999	ILJAABNJ_00734	DGBGHPJA_00450	FEDPOKGA_00294	LCFCNLMD_01604	MEJBBOEL_00449	JIKAPLHG_00417
Stress response	WP_003631554.1	AAULH_02368	DNA-damage-inducible protein	6	50	ENMJCHAJ_01330	FFGLJKDJ_01391	GPEJCBIH_01156	ICGEINOA_00127	LMJHPEMF_00576	EDAPKGMG_00168	PJHCOHLB_01535	LEHNOGBD_01405	DKCOMLAD_01576	KGAMPGPP_00442		HCKEMMAA_00898	PPGEPIKK_00861	CCEELELI_00956	MGMILCEJ_00045	BCKLMFMJ_01286	LBEICBOF_02161	ADHAJEDL_01828	AGMHPKHO_01148	MCKNEDNN_00456	KILKDBFG_00243	CFICLMEH_00273	EFMNGIHA_00362	BBAINMHL_00297	HGEOLDCJ_00212	PIDPAJNP_00800	KKPNALKK_00286	NNPIMLON_01066	BOMFNILD_00821	NLDADAPD_00642	ILDKKMFI_01156	NAENOEFL_00700	NHLGHLGB_00690	FDNLEMMI_00397	FCGPAOPO_00897	NKOKFAAP_00480	LGLFMFFE_00570	OJEFGOGD_01009	ILJAABNJ_00744	DGBGHPJA_00440	FEDPOKGA_00304	LCFCNLMD_01612	MEJBBOEL_00439	JIKAPLHG_00407
Stress response	groEL	AAULH_02328	molecular chaperone GroEL	6	51	ENMJCHAJ_01337	FFGLJKDJ_01384	GPEJCBIH_01149	ICGEINOA_00134	LMJHPEMF_00583	EDAPKGMG_00175	PJHCOHLB_01542	LEHNOGBD_01398	DKCOMLAD_01583	KGAMPGPP_00435	JCIBJBMI_01313	HCKEMMAA_00891	PPGEPIKK_00868	CCEELELI_00963	MGMILCEJ_00052	BCKLMFMJ_01279	LBEICBOF_02168	ADHAJEDL_01835	AGMHPKHO_01155	MCKNEDNN_00449	KILKDBFG_01906	CFICLMEH_01881	EFMNGIHA_01890	BBAINMHL_01889	HGEOLDCJ_00219	PIDPAJNP_00808	KKPNALKK_00279	NNPIMLON_01073	BOMFNILD_00828	NLDADAPD_00649	ILDKKMFI_01163	NAENOEFL_00707	NHLGHLGB_00697	FDNLEMMI_00404	FCGPAOPO_00890	NKOKFAAP_00473	LGLFMFFE_00577	OJEFGOGD_01016	ILJAABNJ_00751	DGBGHPJA_00433	FEDPOKGA_00311	LCFCNLMD_01619	MEJBBOEL_00432	JIKAPLHG_00400
Stress response	groES	AAULH_02323	co-chaperonin GroES	6	51	ENMJCHAJ_01338	FFGLJKDJ_01383	GPEJCBIH_01148	ICGEINOA_00135	LMJHPEMF_00584	EDAPKGMG_00176	PJHCOHLB_01543	LEHNOGBD_01397	DKCOMLAD_01584	KGAMPGPP_00434	JCIBJBMI_01314	HCKEMMAA_00890	PPGEPIKK_00869	CCEELELI_00964	MGMILCEJ_00053	BCKLMFMJ_01278	LBEICBOF_02169	ADHAJEDL_01836	AGMHPKHO_01156	MCKNEDNN_00448	KILKDBFG_01907	CFICLMEH_01882	EFMNGIHA_01891	BBAINMHL_01890	HGEOLDCJ_00220	PIDPAJNP_00809	KKPNALKK_00278	NNPIMLON_01074	BOMFNILD_00829	NLDADAPD_00650	ILDKKMFI_01164	NAENOEFL_00708	NHLGHLGB_00698	FDNLEMMI_00405	FCGPAOPO_00889	NKOKFAAP_00472	LGLFMFFE_00578	OJEFGOGD_01017	ILJAABNJ_00752	DGBGHPJA_00432	FEDPOKGA_00312	LCFCNLMD_01620	MEJBBOEL_00431	JIKAPLHG_00399
Stress response	WP_003625963.1	AAULH_02278	putative DNA binding protein	6	51	ENMJCHAJ_00625	FFGLJKDJ_00763	GPEJCBIH_01372	ICGEINOA_00708	LMJHPEMF_00601	EDAPKGMG_00768	PJHCOHLB_01551	LEHNOGBD_01386	DKCOMLAD_01627	KGAMPGPP_00426	JCIBJBMI_01728	HCKEMMAA_00174	PPGEPIKK_01572	CCEELELI_00081	MGMILCEJ_00061	BCKLMFMJ_01270	LBEICBOF_02185	ADHAJEDL_01847	AGMHPKHO_01167	MCKNEDNN_00440	KILKDBFG_01758	CFICLMEH_01745	EFMNGIHA_01750	BBAINMHL_01791	HGEOLDCJ_01853	PIDPAJNP_01317	KKPNALKK_00270	NNPIMLON_01747	BOMFNILD_00837	NLDADAPD_00658	ILDKKMFI_01567	NAENOEFL_00716	NHLGHLGB_00706	FDNLEMMI_00413	FCGPAOPO_01386	NKOKFAAP_00463	LGLFMFFE_01715	OJEFGOGD_01938	ILJAABNJ_00760	DGBGHPJA_00423	FEDPOKGA_00320	LCFCNLMD_01636	MEJBBOEL_00423	JIKAPLHG_00390
Stress response	WP_003625768.1	AAULH_01657	ATP-dependent Clp protease ATP-binding protein ClpC	6	51	ENMJCHAJ_00312	FFGLJKDJ_00265	GPEJCBIH_00192	ICGEINOA_00334	LMJHPEMF_00003	EDAPKGMG_00564	PJHCOHLB_01663	LEHNOGBD_01274	DKCOMLAD_01767	KGAMPGPP_00305	JCIBJBMI_01410	HCKEMMAA_00366	PPGEPIKK_00365	CCEELELI_00616	MGMILCEJ_00380	BCKLMFMJ_00688	LBEICBOF_02321	ADHAJEDL_01963	AGMHPKHO_01283	MCKNEDNN_00325	KILKDBFG_00378	CFICLMEH_00352	EFMNGIHA_01373	BBAINMHL_00458	HGEOLDCJ_01737	PIDPAJNP_00441	KKPNALKK_01159	NNPIMLON_00177	BOMFNILD_00372	NLDADAPD_00538	ILDKKMFI_00580	NAENOEFL_00611	NHLGHLGB_00734	FDNLEMMI_00317	FCGPAOPO_00506	NKOKFAAP_00339	LGLFMFFE_00377	OJEFGOGD_00325	ILJAABNJ_00694	DGBGHPJA_00312	FEDPOKGA_00662	LCFCNLMD_01773	MEJBBOEL_00306	JIKAPLHG_00276
Stress response	hslO	AAULH_01627	Hsp33 family molecular chaperone	6	51	ENMJCHAJ_00320	FFGLJKDJ_00273	GPEJCBIH_00186	ICGEINOA_00340	LMJHPEMF_00009	EDAPKGMG_00556	PJHCOHLB_01671	LEHNOGBD_01266	DKCOMLAD_01775	KGAMPGPP_00297	JCIBJBMI_00734	HCKEMMAA_00358	PPGEPIKK_00357	CCEELELI_00608	MGMILCEJ_00388	BCKLMFMJ_00696	LBEICBOF_02329	ADHAJEDL_01971	AGMHPKHO_01291	MCKNEDNN_00317	KILKDBFG_00385	CFICLMEH_00345	EFMNGIHA_00025	BBAINMHL_00465	HGEOLDCJ_01729	PIDPAJNP_00449	KKPNALKK_01166	NNPIMLON_00185	BOMFNILD_00364	NLDADAPD_00530	ILDKKMFI_00572	NAENOEFL_00603	NHLGHLGB_00726	FDNLEMMI_00309	FCGPAOPO_00514	NKOKFAAP_00331	LGLFMFFE_00369	OJEFGOGD_00317	ILJAABNJ_00686	DGBGHPJA_00304	FEDPOKGA_00654	LCFCNLMD_01781	MEJBBOEL_00298	JIKAPLHG_00266
Stress response	WP_003630773.1	AAULH_01235	small heat shock protein	5	51	ENMJCHAJ_00613	FFGLJKDJ_01139	GPEJCBIH_00486		LMJHPEMF_00385	EDAPKGMG_00122	PJHCOHLB_01742	LEHNOGBD_01174	DKCOMLAD_01846	KGAMPGPP_00227	JCIBJBMI_01516	HCKEMMAA_00754	PPGEPIKK_01826	CCEELELI_00018	MGMILCEJ_00539	BCKLMFMJ_01374	LBEICBOF_02410	ADHAJEDL_02045	AGMHPKHO_01365	MCKNEDNN_00241	KILKDBFG_00425	CFICLMEH_00367	EFMNGIHA_00434	BBAINMHL_00603	HGEOLDCJ_01616	PIDPAJNP_00540	KKPNALKK_00403	NNPIMLON_01774	BOMFNILD_00290	NLDADAPD_00213	ILDKKMFI_01586	NAENOEFL_00215	NHLGHLGB_01165	FDNLEMMI_00088	FCGPAOPO_00777	NKOKFAAP_00251	LGLFMFFE_00520	OJEFGOGD_00264	ILJAABNJ_00278	DGBGHPJA_00229	FEDPOKGA_00372	LCFCNLMD_01859	MEJBBOEL_00228	JIKAPLHG_00205
Stress response	WP_003630530.1	AAULH_01088	potassium transporter	3	49	ENMJCHAJ_00361	FFGLJKDJ_00153		ICGEINOA_00980			PJHCOHLB_01763	LEHNOGBD_01122	DKCOMLAD_01871	KGAMPGPP_00204	JCIBJBMI_00343	HCKEMMAA_01129	PPGEPIKK_01947	CCEELELI_00042	MGMILCEJ_00519	BCKLMFMJ_01083	LBEICBOF_00223	ADHAJEDL_02064	AGMHPKHO_01384	MCKNEDNN_00211	KILKDBFG_01366	CFICLMEH_01313	EFMNGIHA_01156	BBAINMHL_00999	HGEOLDCJ_01590	PIDPAJNP_00065		NNPIMLON_01025	BOMFNILD_02253	NLDADAPD_01744		NAENOEFL_02184	NHLGHLGB_02152	FDNLEMMI_02013	FCGPAOPO_00154	NKOKFAAP_00223	LGLFMFFE_01641	OJEFGOGD_02212	ILJAABNJ_02249	DGBGHPJA_00204	FEDPOKGA_02255	LCFCNLMD_01885	MEJBBOEL_00205	JIKAPLHG_00185
Stress response	WP_003625468.1	AAULH_00893	universal stress protein UspA	5	51	ENMJCHAJ_00309	FFGLJKDJ_00483	GPEJCBIH_00378		LMJHPEMF_00801	EDAPKGMG_01873	PJHCOHLB_01793	LEHNOGBD_00984	DKCOMLAD_02115	KGAMPGPP_00173	JCIBJBMI_00713	HCKEMMAA_00439	PPGEPIKK_00984	CCEELELI_00413	MGMILCEJ_00490	BCKLMFMJ_01482	LBEICBOF_00195	ADHAJEDL_02095	AGMHPKHO_01415	MCKNEDNN_00173	KILKDBFG_01827	CFICLMEH_02029	EFMNGIHA_02048	BBAINMHL_02115	HGEOLDCJ_01557	PIDPAJNP_00036	KKPNALKK_00450	NNPIMLON_00407	BOMFNILD_00769	NLDADAPD_00469	ILDKKMFI_00490	NAENOEFL_00545	NHLGHLGB_00591	FDNLEMMI_00754	FCGPAOPO_00125	NKOKFAAP_00193	LGLFMFFE_00238	OJEFGOGD_00741	ILJAABNJ_00604	DGBGHPJA_00175	FEDPOKGA_00608	LCFCNLMD_01914	MEJBBOEL_00173	JIKAPLHG_00155
Stress response	WP_003628826.1	AAULH_00653	zinc metalloprotease HtpX	6	51	ENMJCHAJ_01543	FFGLJKDJ_01372	GPEJCBIH_01272	ICGEINOA_01131	LMJHPEMF_02026	EDAPKGMG_00096	PJHCOHLB_01839	LEHNOGBD_00753	DKCOMLAD_02002	KGAMPGPP_00133	JCIBJBMI_01431	HCKEMMAA_00727	PPGEPIKK_00513	CCEELELI_01544	MGMILCEJ_00449	BCKLMFMJ_01441	LBEICBOF_00145	ADHAJEDL_02144	AGMHPKHO_01464	MCKNEDNN_00123	KILKDBFG_01559	CFICLMEH_01508	EFMNGIHA_01491	BBAINMHL_01546	HGEOLDCJ_01511	PIDPAJNP_01354	KKPNALKK_00827	NNPIMLON_01813	BOMFNILD_01867	NLDADAPD_01498	ILDKKMFI_01679	NAENOEFL_01787	NHLGHLGB_01773	FDNLEMMI_01032	FCGPAOPO_01443	NKOKFAAP_00144	LGLFMFFE_01336	OJEFGOGD_01780	ILJAABNJ_01864	DGBGHPJA_00125	FEDPOKGA_01892	LCFCNLMD_01962	MEJBBOEL_00132	JIKAPLHG_00107
Stress response	WP_003625355.1	AAULH_00609	serine protease	6	51	ENMJCHAJ_01647	FFGLJKDJ_00202	GPEJCBIH_00633	ICGEINOA_00598	LMJHPEMF_00617	EDAPKGMG_00664	PJHCOHLB_01849	LEHNOGBD_00673	DKCOMLAD_01991	KGAMPGPP_00117	JCIBJBMI_01828	HCKEMMAA_00387	PPGEPIKK_00950	CCEELELI_01556	MGMILCEJ_00459	BCKLMFMJ_00579	LBEICBOF_00132	ADHAJEDL_02154	AGMHPKHO_01474	MCKNEDNN_00113	KILKDBFG_01360	CFICLMEH_01330	EFMNGIHA_01265	BBAINMHL_01341	HGEOLDCJ_01501	PIDPAJNP_01374	KKPNALKK_01246	NNPIMLON_01427	BOMFNILD_01608	NLDADAPD_01296	ILDKKMFI_00344	NAENOEFL_01538	NHLGHLGB_01593	FDNLEMMI_01042	FCGPAOPO_01398	NKOKFAAP_00134	LGLFMFFE_01135	OJEFGOGD_01491	ILJAABNJ_01564	DGBGHPJA_00114	FEDPOKGA_01679	LCFCNLMD_01974	MEJBBOEL_00116	JIKAPLHG_00096
Stress response	WP_003628550.1	AAULH_00589	two-component sensor kinase	6	51	ENMJCHAJ_01651	FFGLJKDJ_00206	GPEJCBIH_00629	ICGEINOA_00602	LMJHPEMF_00622	EDAPKGMG_00668	PJHCOHLB_01853	LEHNOGBD_00669	DKCOMLAD_01987	KGAMPGPP_00113	JCIBJBMI_01824	HCKEMMAA_00383	PPGEPIKK_00954	CCEELELI_01560	MGMILCEJ_00463	BCKLMFMJ_00583	LBEICBOF_00128	ADHAJEDL_02158	AGMHPKHO_01478	MCKNEDNN_00109	KILKDBFG_01356	CFICLMEH_01334	EFMNGIHA_01269	BBAINMHL_01337	HGEOLDCJ_01497	PIDPAJNP_01379	KKPNALKK_01242	NNPIMLON_01423	BOMFNILD_01604	NLDADAPD_01292	ILDKKMFI_00340	NAENOEFL_01534	NHLGHLGB_01589	FDNLEMMI_01046	FCGPAOPO_01402	NKOKFAAP_00130	LGLFMFFE_01139	OJEFGOGD_01487	ILJAABNJ_01560	DGBGHPJA_00110	FEDPOKGA_01675	LCFCNLMD_01978	MEJBBOEL_00112	JIKAPLHG_00092
Stress response	WP_003628370.1	AAULH_00470	lipopolysaccharide biosynthesis glycosyltransferase	0	0
Stress response	WP_003624794.1	AAULH_00252	putative esterase	6	51	ENMJCHAJ_01816	FFGLJKDJ_01281	GPEJCBIH_00407	ICGEINOA_00554	LMJHPEMF_01744	EDAPKGMG_00340	PJHCOHLB_02047	LEHNOGBD_01673	DKCOMLAD_01342	KGAMPGPP_00061	JCIBJBMI_01073	HCKEMMAA_01075	PPGEPIKK_00462	CCEELELI_01445	MGMILCEJ_00675	BCKLMFMJ_00098	LBEICBOF_00065	ADHAJEDL_02218	AGMHPKHO_01537	MCKNEDNN_00046	KILKDBFG_00823	CFICLMEH_00780	EFMNGIHA_00399	BBAINMHL_00748	HGEOLDCJ_01232	PIDPAJNP_00817	KKPNALKK_00934	NNPIMLON_00213	BOMFNILD_01462	NLDADAPD_00321	ILDKKMFI_00729	NAENOEFL_00417	NHLGHLGB_00383	FDNLEMMI_00612	FCGPAOPO_00603	NKOKFAAP_00064	LGLFMFFE_00206	OJEFGOGD_01374	ILJAABNJ_00322	DGBGHPJA_00051	FEDPOKGA_01050	LCFCNLMD_00053	MEJBBOEL_00069	JIKAPLHG_00044
Stress response	arcA		arginine deiminase	6	51	ENMJCHAJ_00247 ENMJCHAJ_00248	FFGLJKDJ_01989 FFGLJKDJ_01990 FFGLJKDJ_01991	GPEJCBIH_01982 GPEJCBIH_01983	ICGEINOA_01760 ICGEINOA_01762 ICGEINOA_01761	LMJHPEMF_01894 LMJHPEMF_01892 LMJHPEMF_01893	EDAPKGMG_01464 EDAPKGMG_01466 EDAPKGMG_01465	PJHCOHLB_00519	LEHNOGBD_00277 LEHNOGBD_00278 LEHNOGBD_00279	DKCOMLAD_01099 DKCOMLAD_01101 DKCOMLAD_01100	KGAMPGPP_00964	JCIBJBMI_00876 JCIBJBMI_00877 JCIBJBMI_00878	HCKEMMAA_00880 HCKEMMAA_00879 HCKEMMAA_00878	PPGEPIKK_00936 PPGEPIKK_00938 PPGEPIKK_00937	CCEELELI_00338 CCEELELI_00337		BCKLMFMJ_01133	LBEICBOF_01621 LBEICBOF_01623 LBEICBOF_01622	ADHAJEDL_01335 ADHAJEDL_01336	AGMHPKHO_00655	MCKNEDNN_01437	KILKDBFG_00949	CFICLMEH_00926	EFMNGIHA_00955	BBAINMHL_01235	HGEOLDCJ_00386 HGEOLDCJ_00388 HGEOLDCJ_00389 HGEOLDCJ_00387	PIDPAJNP_01499 PIDPAJNP_01500 PIDPAJNP_01501	KKPNALKK_01782		BOMFNILD_02111		ILDKKMFI_01070 ILDKKMFI_01072 ILDKKMFI_01071	NAENOEFL_02061 NAENOEFL_02060	NHLGHLGB_02059	FDNLEMMI_01833 FDNLEMMI_01832	FCGPAOPO_01509 FCGPAOPO_01510 FCGPAOPO_01511	NKOKFAAP_01003	LGLFMFFE_01975 LGLFMFFE_01974		ILJAABNJ_02143	DGBGHPJA_01013	FEDPOKGA_02124 FEDPOKGA_02123	LCFCNLMD_01116 LCFCNLMD_01117 LCFCNLMD_01118	MEJBBOEL_00964	JIKAPLHG_01276 JIKAPLHG_01278 JIKAPLHG_01277
Stress response	WP_003627429.1	AAULH_07336	diphosphomevalonate decarboxylase	6	50	ENMJCHAJ_01399	FFGLJKDJ_00932	GPEJCBIH_00823	ICGEINOA_00795	LMJHPEMF_01873	EDAPKGMG_01391	PJHCOHLB_00573	LEHNOGBD_00234	DKCOMLAD_01053	KGAMPGPP_01016	JCIBJBMI_00023	HCKEMMAA_00031	PPGEPIKK_02111	CCEELELI_00561	MGMILCEJ_00765	BCKLMFMJ_00059	LBEICBOF_01509	ADHAJEDL_01285	AGMHPKHO_00605	MCKNEDNN_01392	KILKDBFG_00999	CFICLMEH_00876	EFMNGIHA_00905	BBAINMHL_01185	HGEOLDCJ_00343	PIDPAJNP_00104	KKPNALKK_00023	NNPIMLON_00042	BOMFNILD_00038	NLDADAPD_01821	ILDKKMFI_00063	NAENOEFL_00038	NHLGHLGB_00038	FDNLEMMI_00226	FCGPAOPO_00054	NKOKFAAP_01046	LGLFMFFE_00056	OJEFGOGD_00416	ILJAABNJ_00218	DGBGHPJA_01066	FEDPOKGA_00220	LCFCNLMD_01068	MEJBBOEL_01014	JIKAPLHG_01229
Stress response	WP_003629217.1	AAULH_08423	Orotidine 5'-phosphate decarboxylase	6	38	ENMJCHAJ_01845	FFGLJKDJ_01406	GPEJCBIH_01393	ICGEINOA_01688	LMJHPEMF_00115	EDAPKGMG_01188	PJHCOHLB_00393	LEHNOGBD_00397	DKCOMLAD_01228		JCIBJBMI_01236	HCKEMMAA_00816	PPGEPIKK_01937	CCEELELI_00972	MGMILCEJ_02040		LBEICBOF_01761	ADHAJEDL_01462	AGMHPKHO_00783	MCKNEDNN_01568					HGEOLDCJ_00508	PIDPAJNP_01471		NNPIMLON_00436	BOMFNILD_01674	NLDADAPD_01745	ILDKKMFI_00522	NAENOEFL_01594	NHLGHLGB_01647	FDNLEMMI_00518	FCGPAOPO_01112	NKOKFAAP_00872	LGLFMFFE_01755	OJEFGOGD_01522	ILJAABNJ_01633	DGBGHPJA_00874	FEDPOKGA_01742	LCFCNLMD_01248		JIKAPLHG_01422
Stress response	WP_003629889.1	AAULH_09828	phenolic acid decarboxylase	6	50	ENMJCHAJ_01278	FFGLJKDJ_01712	GPEJCBIH_00127	ICGEINOA_00580	LMJHPEMF_00435	EDAPKGMG_00783	PJHCOHLB_00150	LEHNOGBD_00604	DKCOMLAD_01500	KGAMPGPP_00569	JCIBJBMI_00075	HCKEMMAA_01840	PPGEPIKK_00887	CCEELELI_01775	MGMILCEJ_00324	BCKLMFMJ_00437	LBEICBOF_02050	ADHAJEDL_01719	AGMHPKHO_01039	MCKNEDNN_01833	KILKDBFG_01531	CFICLMEH_01495	EFMNGIHA_01548	BBAINMHL_01522	HGEOLDCJ_00731	PIDPAJNP_00641	KKPNALKK_01755	NNPIMLON_01167	BOMFNILD_00136	NLDADAPD_00071	ILDKKMFI_01100	NAENOEFL_00134	NHLGHLGB_00135	FDNLEMMI_01527	FCGPAOPO_00814	NKOKFAAP_00590	LGLFMFFE_01004	OJEFGOGD_00071	ILJAABNJ_00071	DGBGHPJA_00560	FEDPOKGA_00072	LCFCNLMD_01500	MEJBBOEL_00565	JIKAPLHG_01656
Stress response	WP_003630045.1	AAULH_10242	ornithine decarboxylase	5	38	ENMJCHAJ_00175	FFGLJKDJ_01528	GPEJCBIH_01248		LMJHPEMF_00713	EDAPKGMG_01341	PJHCOHLB_01485		DKCOMLAD_00162	KGAMPGPP_02000			PPGEPIKK_01080	CCEELELI_01881	MGMILCEJ_01077	BCKLMFMJ_01077	LBEICBOF_00553	ADHAJEDL_00336	AGMHPKHO_01925	MCKNEDNN_01924						PIDPAJNP_01672		NNPIMLON_01400	BOMFNILD_01502	NLDADAPD_01193	ILDKKMFI_00147	NAENOEFL_01448	NHLGHLGB_01431	FDNLEMMI_01259	FCGPAOPO_01747	NKOKFAAP_01989	LGLFMFFE_01425	OJEFGOGD_01357	ILJAABNJ_01426	DGBGHPJA_02100	FEDPOKGA_01560	LCFCNLMD_00182	MEJBBOEL_01989	JIKAPLHG_01796
Stress response	lysA		diaminopimelate decarboxylase	6	50	ENMJCHAJ_00871	FFGLJKDJ_01665	GPEJCBIH_01939	ICGEINOA_01661	LMJHPEMF_00112	EDAPKGMG_01908	PJHCOHLB_00990	LEHNOGBD_01919	DKCOMLAD_00691	KGAMPGPP_01443	JCIBJBMI_00457	HCKEMMAA_01810	PPGEPIKK_01414	CCEELELI_01192	MGMILCEJ_00027	BCKLMFMJ_00971	LBEICBOF_01116	ADHAJEDL_00892	AGMHPKHO_00209	MCKNEDNN_00993	KILKDBFG_00685	CFICLMEH_00608	EFMNGIHA_00652	BBAINMHL_00643	HGEOLDCJ_01209	PIDPAJNP_01701	KKPNALKK_01326	NNPIMLON_01133	BOMFNILD_01551	NLDADAPD_01612	ILDKKMFI_01930	NAENOEFL_01454	NHLGHLGB_01481	FDNLEMMI_01282	FCGPAOPO_01688	NKOKFAAP_01463	LGLFMFFE_00992	OJEFGOGD_01407	ILJAABNJ_01504	DGBGHPJA_01455	FEDPOKGA_01610	LCFCNLMD_00717	MEJBBOEL_01441	JIKAPLHG_00884
[truncated: 13 more columns]

## Sheet: highlight_stress_response
	Annotation	UC strains	NCBI strains	ID
pH homeostasis	F0F1 ATP synthase subunit c	6	51	AAULH_04505
	F0F1 ATP synthase subunit b	6	51	AAULH_04510
	F0F1 ATP synthase subunit delta	6	51	AAULH_04515
	F0F1 ATP synthase subunit alpha	6	51	AAULH_04520
	F0F1 ATP synthase subunit epsilon	6	50	AAULH_04545
	F0F1 ATP synthase subunit beta	6	51	AAULH_04540
	H+K+ exchanging ATPase, haloacid dehalogenase	6	51	AAULH_03873
	Na+/H+ antiporters, Na+H+ NhaC	6	51	AAULH_03086
	Potassium transporter	6	49	AAULH_01088
	Alkaline shock protein	6	51	AAULH_08261
Copper homeostasis	Copper-transporting atpase	6	51	AAULH_11711
	Copper-binding protein	0	16	AAULH_13076
Signal transduction	Two-component response regulator	6	43	AAULH_08643
	Two-component response regulator	6	50	AAULH_10577
	Signal transduction histidine kinase	6	51	AAULH_00589
	Signal transduction histidine kinase	6	19	AAULH_04405
	Signal transduction histidine kinase	6	48	AAULH_09178
	Signal transduction histidine kinase	6	51	AAULH_10572
	Signal transduction histidine kinase	6	51	AAULH_09183
Chaperonins	Nucleotide exchange factor GrpE	6	51	AAULH_07746
	molecular chaperone Hsp33 family hslO	6	51	AAULH_01627
	molecular chaperone GroES	6	51	AAULH_02323
	molecular chaperone GroEL	6	51	AAULH_02328
	molecular chaperone DnaK	6	51	AAULH_07741
	molecular chaperone DnaJ	6	51	AAULH_07736
	ATP-dependent Clp protease ClpE	6	51	AAULH_01657
	ATP-dependent Clp protease ClpC	6	51	AAULH_03778
	ATP-dependent Clp protease ClpP	6	51	AAULH_04063
	ATP-dependent Clp protease ClpX	6	51	AAULH_05119
	ATP-dependent Clp protease	6	50	AAULH_06106
	Htra-like serine protease	6	51	AAULH_00609
Stress response	Stress-responsive transcriptional regulator PspC	2	19	AAULH_03153
	Stress-induced DNA‐binding protein	6	50	AAULH_07011
	Universal stress UspA	6	51	AAULH_00893
	Asp23/Gls24 family envelope stress response	1	16	AAULH_12636
	Sigma-54 modulation	1	16	AAULH_12641
	Transglycosylase associated family	6	51	AAULH_03973
	Glucosamine-6‐phosphate deaminase	6	51	AAULH_11601
	Redox-sensing transcriptional repressor Rex	6	51	AAULH_02278
Heat/Cold shock response	Cold shock proteins	4	35	AAULH_03173
	Cold shock proteins	6	51	AAULH_04939
	DEAD-DEAH box RNA helicase	6	51	AAULH_03591
	Low-molecular‐weight heat shock protein	6	51	AAULH_01235
	Cell surface zinc metalloproteinase HtpX	6	51	AAULH_00653
	Heat-inducible transcriptional repressor HrcA	6	50	AAULH_07756
Oxidative stress response	Methionine sulfoxide reductase B	6	51	AAULH_08351
	DNA damage-inducible protein	6	50	AAULH_02368
	DNA damage-inducible protein	6	49	AAULH_09378
	DNA-binding ferritin‐like protein	6	50	AAULH_07011
	Excinuclease ABC subunit uvrC	6	50	AAULH_05861
	Excinuclease ABC subunit uvrB	6	51	AAULH_04028
	Glutathione reductase	6	45	AAULH_06946
	GNAT family acetyltransferase	0	15	AAULH_13101
	5-Methyltetrahydropteroyltriglutamate–homocysteine S-methyltransferase	6	42	AAULH_10897
	S-Ribosylhomocysteinase LuxS	6	49	AAULH_10892
	Thioredoxin reductase	6	51	AAULH_09885
	Thioredoxin reductase	6	51	AAULH_02413
	Thioredoxin reductase	6	51	AAULH_02523
	Putative thioredoxin	6	51	AAULH_09895
	Peptide methionine sulfoxide reductase msrA	0	35	AAULH_06576
	Ribonucleotide-diphosphate reductase subunit alpha	5	41	AAULH_10812
	Ribonucleotide-diphosphate reductase subunit beta	5	46	AAULH_10827
	S-Adenosylmethionine synthetase	6	51	AAULH_09955
Acid stress response	Cyclopropane fatty acid synthase	6	51	AAULH_07886
	Conjugated bile salt hydrolase	6	31	AAULH_13111
	Bile acid-inducible operon protein	6	3	AAULH_11956
	Penicillin-binding protein	6	51	AAULH_11461
	Choloylglycine hydrolase	1	2	AAULH_05404
	Esterase of the serine β-lactamase‐like superfamily	6	51	AAULH_10045
	Esterase of the serine β-lactamase‐like superfamily	6	51	AAULH_00252
	Esterase of the serine β-lactamase‐like superfamily	6	50	AAULH_04455
	Esterase of the serine β-lactamase‐like superfamily	6	45	AAULH_06776
	MFS multidrug resistance transporter	6	51	AAULH_09950
	MFS multidrug resistance transporter	6	10	AAULH_03236
	Arginine deiminase	6	51	arcA
	Diphosphomevalonate decarboxylase	6	50	AAULH_07336
	Orotidine 5'-phosphate decarboxylase	6	38	AAULH_08423
	Phenolic acid decarboxylase	6	50	AAULH_09828
	Ornithine decarboxylase	5	38	AAULH_10242
	Diaminopimelate decarboxylase	6	50	lysA

## Sheet: Bacteriocin
Results of Bagel4 for AOI in bacteriocins production
Strain	Number of files analyzed	Number of DNA fragments analyzed	Total bases in all DNA	Number of Areas Of Interest (AOI's)	AOI	start	end	Class
1035	2	146	1774310	2	71.141.AOI_01	3851	14957	64.3;Enterolysin_A
1035					99.62.AOI_01	1	8638	6.3;Bacteriocin_helveticin_J
1266	2	163	1850198	4	5.106.AOI_01	0	14959	70.3;Helveticin-J
1266					58.138.AOI_01	3149	23866	6.3;Bacteriocin_helveticin_J
1266					40.31.AOI_01	0	17942	64.3;Enterolysin_A
1266					103.4.AOI_01	0	4824	70.3;Helveticin-J
1267	2	167	1726874	3	10.156.AOI_01	1284	20562	64.3;Enterolysin_A
1267					21.39.AOI_01	12764	26746	70.3;Helveticin-J
1267					70.56.AOI_01	8435	27095	6.3;Bacteriocin_helveticin_J
1275	2	214	1384279	3	139.140.AOI_01	230	14174	64.3;Enterolysin_A
1275					146.167.AOI_01	0	12319	70.3;Helveticin-J
1275					211.213.AOI_01	0	10366	6.3;Bacteriocin_helveticin_J
1285	2	133	1849458	3	31.102.AOI_01	11645	32362	6.3;Bacteriocin_helveticin_J
1285					167.111.AOI_01	0	6145	70.3;Helveticin-J
1285					48.86.AOI_01	10916	23919	64.3;Enterolysin_A
3147	2	153	1844006	5	96.104.AOI_01	1	4273	64.3;Enterolysin_A
3147					69.111.AOI_01	723	20001	64.3;Enterolysin_A
3147					12.128.AOI_01	0	12381	70.3;Helveticin-J
3147					15.14.AOI_01	7158	26250	6.3;Bacteriocin_helveticin_J
3147					70.152.AOI_01	1	7203	70.3;Helveticin-J
